# Supplementary material for: Effect of fermented soy protein isolates containing collagen (Soylagen) on muscle atrophy: insight from network pharmacology analysis and experimental evidence
Source: Front Pharmacol. 2026 Jul 14;17:1836847. doi: 10.3389/fphar.2026.1836847 (PMC13408398; doi:10.3389/fphar.2026.1836847)
Supplement: Supplementary file 1 [file Table2.xlsx]

## Sheet: Sheet0
Gene Symbol	Gene ID	Disease Name	Disease ID	Direct Evidence	Inference Network	Inference Score	Reference Count
IL1B	3553	Muscular Atrophy	MESH:D009133		2,5-hexanedione|Air Pollutants, Occupational|Amiodarone|Arsenic Trioxide|Chloroquine|Chromium|Ciprofloxacin|Cisplatin|Clenbuterol|Clofibrate|Cocaine|Colchicine|Dapsone|Deferoxamine|Dexamethasone|Dietary Fats|Glucocorticoids|Hydrocortisone|Irinotecan|Melphalan|Mesalamine|Methylprednisolone|Mifepristone|Nicotine|Prednisolone|Quercetin|Resveratrol|Rifampin|Simvastatin|Taurine|Testosterone|Tetracycli…	87.79	67
IL10	3586	Muscular Atrophy	MESH:D009133		Air Pollutants, Occupational|Amiodarone|Arsenic Trioxide|Chloroquine|Chromium|Ciprofloxacin|Cisplatin|Clenbuterol|Cocaine|Colchicine|Deferoxamine|Dexamethasone|Dietary Fats|Glucocorticoids|Hydrocortisone|Irinotecan|Mesalamine|Methylprednisolone|Mifepristone|Nicotine|Prednisolone|Quercetin|Resveratrol|Rifampin|Simvastatin|Taurine|Testosterone|triptolide|Vitamin E|Zidovudine	86.26	56
IFNG	3458	Muscular Atrophy	MESH:D009133		Air Pollutants, Occupational|Amiodarone|Arsenic Trioxide|Chloroquine|Chromium|Ciprofloxacin|Cisplatin|Clofibrate|Cocaine|Colchicine|Dapsone|Dexamethasone|Dietary Fats|Hydrocortisone|Irinotecan|Mesalamine|Mifepristone|Nicotine|Prednisolone|Prednisone|Quercetin|Resveratrol|Rifampin|Simvastatin|Taurine|Testosterone|triptolide|Vincristine|Vitamin E|Zidovudine	82.89	61
MAPK1	5594	Muscular Atrophy	MESH:D009133		Air Pollutants, Occupational|Amiodarone|Arsenic Trioxide|Botulinum Toxins, Type A|Bupivacaine|Chloroquine|Chromium|Ciprofloxacin|Cisplatin|Clofibrate|Cocaine|Dapsone|Deferoxamine|Dexamethasone|Diatrizoate|Dietary Fats|Hydrocortisone|Irinotecan|Melphalan|Methylprednisolone|Mifepristone|Nicotine|Prednisolone|Prednisone|Quercetin|Resveratrol|Simvastatin|Taurine|Testosterone|Tetracycline|triptolide|T…	81.88	67
TNF	7124	Muscular Atrophy	MESH:D009133	marker/mechanism	2,5-hexanedione|Air Pollutants, Occupational|AKT activator SC79|Amiodarone|Arsenic Trioxide|Botulinum Toxins, Type A|Chloroquine|Chromium|Ciprofloxacin|Cisplatin|Clenbuterol|Clofibrate|Cocaine|Colchicine|Deferoxamine|Dexamethasone|Dietary Fats|Glucocorticoids|Hydrocortisone|Irinotecan|Melphalan|Mesalamine|Methylprednisolone|Mifepristone|Nicotine|Prednisolone|Prednisone|Quercetin|Resveratrol|Rifam…	80.55	71
CAT	847	Muscular Atrophy	MESH:D009133		2,5-hexanedione|Air Pollutants, Occupational|AKT activator SC79|Amiodarone|Arsenic Trioxide|Chloroquine|Chromium|Ciprofloxacin|Cisplatin|Clofibrate|Cocaine|Colchicine|Dapsone|Deferoxamine|Dexamethasone|Dietary Fats|Melphalan|Methylprednisolone|Mifepristone|Nicotine|Prednisolone|Quercetin|Resveratrol|Rifampin|Simvastatin|Taurine|Testosterone|Tetracycline|triptolide|Vincristine|Vitamin B 12|Vitamin…	79.10	63
CASP3	836	Muscular Atrophy	MESH:D009133		2,5-hexanedione|AKT activator SC79|Amiodarone|Arsenic Trioxide|Bupivacaine|Chloroquine|Chromium|Ciprofloxacin|Cisplatin|Clofibrate|Cocaine|Colchicine|Creatine|Deferoxamine|Dexamethasone|Diatrizoate|Dietary Fats|Glucocorticoids|Hydrocortisone|Irinotecan|Melphalan|Mesalamine|Methylprednisolone|Mifepristone|Nicotine|Prednisolone|Quercetin|Resveratrol|Rifampin|Simvastatin|Taurine|Testosterone|Tetracy…	79.04	66
CXCL8	3576	Muscular Atrophy	MESH:D009133		Air Pollutants, Occupational|Amiodarone|Arsenic Trioxide|Chloroquine|Chromium|Ciprofloxacin|Cisplatin|Clenbuterol|Cocaine|Colchicine|Dapsone|Deferoxamine|Dexamethasone|Diatrizoate|Dietary Fats|Glucocorticoids|Hydrocortisone|Irinotecan|Methylprednisolone|Mifepristone|Nicotine|Prednisolone|Quercetin|Resveratrol|Simvastatin|Testosterone|triptolide|Tubocurarine|Vincristine|Vitamin E	77.35	59
MAPK3	5595	Muscular Atrophy	MESH:D009133		Air Pollutants, Occupational|Amiodarone|Arsenic Trioxide|Botulinum Toxins, Type A|Bupivacaine|Chloroquine|Chromium|Ciprofloxacin|Cisplatin|Clofibrate|Cocaine|Dapsone|Deferoxamine|Dexamethasone|Diatrizoate|Dietary Fats|Hydrocortisone|Irinotecan|Melphalan|Mifepristone|Nicotine|Prednisolone|Prednisone|Quercetin|Resveratrol|Simvastatin|Taurine|Testosterone|Tetracycline|triptolide|Tubocurarine|Vecuron…	75.28	64
ICAM1	3383	Muscular Atrophy	MESH:D009133		Air Pollutants, Occupational|Amiodarone|Arsenic Trioxide|Chloroquine|Chromium|Cisplatin|Clofibrate|Cocaine|Colchicine|Deferoxamine|Dexamethasone|Dietary Fats|Glucocorticoids|Hydrocortisone|Melphalan|Mifepristone|Nicotine|Quercetin|Resveratrol|Simvastatin|Taurine|Testosterone|Tetracycline|triptolide|Vincristine|Vitamin E	75.04	50
BCL2	596	Muscular Atrophy	MESH:D009133		2,5-hexanedione|AKT activator SC79|Amiodarone|Arsenic Trioxide|Bupivacaine|Chloroquine|Ciprofloxacin|Cisplatin|Clofibrate|Cocaine|Colchicine|Deferoxamine|Dexamethasone|Diatrizoate|Dietary Fats|Glucocorticoids|Irinotecan|Melphalan|Mesalamine|Methylprednisolone|Mifepristone|Nicotine|Quercetin|Resveratrol|Rifampin|Simvastatin|Taurine|Testosterone|triptolide|Tubocurarine|Vincristine|Vitamin E|Zidovud…	74.40	58
PTGS2	5743	Muscular Atrophy	MESH:D009133		Air Pollutants, Occupational|AKT activator SC79|Amiodarone|Arsenic Trioxide|Botulinum Toxins, Type A|Bupivacaine|Chloroquine|Cisplatin|Clofibrate|Colchicine|Deferoxamine|Dexamethasone|Dietary Fats|Hydrocortisone|Irinotecan|Melphalan|Mesalamine|Methylprednisolone|Mifepristone|Nicotine|Prednisolone|Quercetin|Resveratrol|Simvastatin|Taurine|Testosterone|Tetracycline|triptolide|Vincristine|Vitamin E|…	73.28	62
BAX	581	Muscular Atrophy	MESH:D009133		2,5-hexanedione|AKT activator SC79|Amiodarone|Arsenic Trioxide|Bupivacaine|Chloroquine|Chromium|Ciprofloxacin|Cisplatin|Clofibrate|Cocaine|Colchicine|Deferoxamine|Dexamethasone|Diatrizoate|Dietary Fats|Irinotecan|Melphalan|Mesalamine|Methylprednisolone|Mifepristone|Nicotine|Prednisone|Quercetin|Resveratrol|Rifampin|Simvastatin|Taurine|Testosterone|triptolide|Vincristine|Vitamin E	73.17	59
IL6	3569	Muscular Atrophy	MESH:D009133		Air Pollutants, Occupational|Amiodarone|Arsenic Trioxide|Botulinum Toxins, Type A|Chloroquine|Chromium|Ciprofloxacin|Cisplatin|Clenbuterol|Cocaine|Colchicine|Deferoxamine|Dexamethasone|Dietary Fats|Hydrocortisone|Irinotecan|Melphalan|Mesalamine|Methylprednisolone|Mifepristone|Nicotine|Prednisolone|Quercetin|Resveratrol|Rifampin|Simvastatin|Taurine|Testosterone|Tetracycline|triptolide|Vincristine|…	72.74	64
AKT1	207	Muscular Atrophy	MESH:D009133	therapeutic	2,5-hexanedione|AKT activator SC79|Amiodarone|Arsenic Trioxide|Chloroquine|Chromium|Ciprofloxacin|Cisplatin|Clenbuterol|Cocaine|Colchicine|Deferoxamine|Dexamethasone|Diatrizoate|Dietary Fats|Hydrocortisone|Methylprednisolone|Mifepristone|Nicotine|Prednisone|Quercetin|Resveratrol|Simvastatin|Taurine|Testosterone|Triamcinolone|triptolide|Vincristine|Vitamin E|Zidovudine	72.59	60
IL2	3558	Muscular Atrophy	MESH:D009133		Amiodarone|Arsenic Trioxide|Chloroquine|Ciprofloxacin|Cisplatin|Cocaine|Colchicine|Dapsone|Dexamethasone|Dietary Fats|Glucocorticoids|Hydrocortisone|Irinotecan|Mesalamine|Mifepristone|Nicotine|Prednisolone|Quercetin|Resveratrol|Simvastatin|Vincristine|Vitamin E|Zidovudine	71.77	52
CYP3A4	1576	Muscular Atrophy	MESH:D009133		Amiodarone|Arsenic Trioxide|Chloroquine|Ciprofloxacin|Cisplatin|Colchicine|Dapsone|Deferoxamine|Dexamethasone|Glucocorticoids|Hydrocortisone|Irinotecan|Methylprednisolone|Mifepristone|Nicotine|perhexiline maleate|Prednisolone|Quercetin|Resveratrol|Rifampin|Simvastatin|Testosterone|Tetracycline|triptolide|Vincristine|Vitamin E|Zidovudine	71.06	59
TNFSF10	8743	Muscular Atrophy	MESH:D009133		Air Pollutants, Occupational|Amiodarone|Arsenic Trioxide|Chromium|Cisplatin|Clofibrate|Cocaine|Deferoxamine|Dexamethasone|Dietary Fats|Irinotecan|Mifepristone|Quercetin|Resveratrol|Rifampin|Simvastatin|Testosterone|triptolide|Vincristine|Vitamin E|Zidovudine	70.61	46
HMOX1	3162	Muscular Atrophy	MESH:D009133		Air Pollutants, Occupational|AKT activator SC79|Amiodarone|Arsenic Trioxide|Chloroquine|Chromium|Cisplatin|Clofibrate|Colchicine|Deferoxamine|Dexamethasone|Dietary Fats|Hydrocortisone|Irinotecan|Mesalamine|Methylprednisolone|Mifepristone|Nicotine|Quercetin|Resveratrol|Rifampin|Simvastatin|Taurine|Testosterone|Tetracycline|triptolide|Vincristine|Vitamin B 12|Vitamin E|Zidovudine	70.48	56
RELA	5970	Muscular Atrophy	MESH:D009133		2,5-hexanedione|AKT activator SC79|Arsenic Trioxide|Chloroquine|Chromium|Cisplatin|Clenbuterol|Clofibrate|Cocaine|Colchicine|Dapsone|Deferoxamine|Dexamethasone|Diatrizoate|Dietary Fats|Hydrocortisone|Irinotecan|Mesalamine|Methylprednisolone|Mifepristone|Nicotine|Quercetin|Resveratrol|Simvastatin|Taurine|Testosterone|triptolide|Vincristine|Vitamin E|Zidovudine	70.48	55
CASP8	841	Muscular Atrophy	MESH:D009133		2,5-hexanedione|AKT activator SC79|Amiodarone|Arsenic Trioxide|Chloroquine|Chromium|Ciprofloxacin|Cisplatin|Clofibrate|Cocaine|Colchicine|Deferoxamine|Dexamethasone|Dietary Fats|Irinotecan|Mifepristone|Nicotine|Quercetin|Resveratrol|Rifampin|Simvastatin|Testosterone|triptolide|Vincristine|Vitamin B 12|Zidovudine	69.00	50
NR3C1	2908	Muscular Atrophy	MESH:D009133		Amiodarone|Arsenic Trioxide|Cisplatin|Clofibrate|Cocaine|Colchicine|Dexamethasone|Dietary Fats|Glucocorticoids|Hydrocortisone|Irinotecan|Mifepristone|Nicotine|Prednisolone|Prednisone|Quercetin|Resveratrol|Rifampin|Testosterone|Triamcinolone|triptolide|Zidovudine	68.93	54
DDIT3	1649	Muscular Atrophy	MESH:D009133		Air Pollutants, Occupational|AKT activator SC79|Amiodarone|Arsenic Trioxide|Chloroquine|Chromium|Cisplatin|Clofibrate|Cocaine|Colchicine|Deferoxamine|Dexamethasone|Dietary Fats|Irinotecan|Nicotine|perhexiline maleate|Quercetin|Resveratrol|Rifampin|Taurine|Tetracycline|triptolide|Vincristine|Vitamin B 12|Zidovudine	68.15	50
SOD2	6648	Muscular Atrophy	MESH:D009133		Air Pollutants, Occupational|Amiodarone|Arsenic Trioxide|Chloroquine|Chromium|Cisplatin|Clofibrate|Cocaine|Dapsone|Deferoxamine|Dexamethasone|Dietary Fats|Irinotecan|Methylprednisolone|Mifepristone|Nicotine|Prednisolone|Quercetin|Resveratrol|Simvastatin|Testosterone|triptolide|Vincristine|Vitamin B 12|Vitamin E|Zidovudine	67.99	58
IL4	3565	Muscular Atrophy	MESH:D009133		Air Pollutants, Occupational|Amiodarone|Arsenic Trioxide|Chloroquine|Chromium|Ciprofloxacin|Cisplatin|Cocaine|Deferoxamine|Dexamethasone|Dietary Fats|Hydrocortisone|Mesalamine|Methylprednisolone|Mifepristone|Prednisolone|Prednisone|Quercetin|Resveratrol|Simvastatin|triptolide|Vitamin E|Zidovudine	67.07	56
JUN	3725	Muscular Atrophy	MESH:D009133		Air Pollutants, Occupational|Amiodarone|Arsenic Trioxide|Chromium|Cisplatin|Clofibrate|Cocaine|Colchicine|Deferoxamine|Dexamethasone|Dietary Fats|Irinotecan|Mesalamine|Mifepristone|Nicotine|Prednisolone|Prednisone|Quercetin|Resveratrol|Rifampin|Simvastatin|Taurine|triptolide|Vincristine|Vitamin E	66.88	55
ABCG2	9429	Muscular Atrophy	MESH:D009133		Arsenic Trioxide|Chloroquine|Chromium|Ciprofloxacin|Cisplatin|Clofibrate|Dexamethasone|Dietary Fats|Irinotecan|Methylprednisolone|Mifepristone|Nicotine|Quercetin|Resveratrol|Rifampin|Testosterone|Tetracycline|Triamcinolone|triptolide|Vincristine|Zidovudine	66.71	50
PPARG	5468	Muscular Atrophy	MESH:D009133		Air Pollutants, Occupational|Amiodarone|Arsenic Trioxide|Chloroquine|Cisplatin|Clofibrate|Dexamethasone|Dietary Fats|Glucocorticoids|Hydrocortisone|Irinotecan|Mesalamine|Methylprednisolone|Mifepristone|Nicotine|Prednisone|Quercetin|Resveratrol|Rifampin|Simvastatin|Taurine|Testosterone|Tetracycline|Vitamin B 12|Vitamin E|Zidovudine	66.63	53
ABCC2	1244	Muscular Atrophy	MESH:D009133		Amiodarone|Arsenic Trioxide|Chloroquine|Ciprofloxacin|Cisplatin|Clofibrate|Colchicine|Dapsone|Dexamethasone|Dietary Fats|Irinotecan|Mifepristone|Quercetin|Resveratrol|Rifampin|Simvastatin|Taurine|Testosterone|Tetracycline|triptolide|Vincristine|Vitamin E	65.90	45
NFE2L2	4780	Muscular Atrophy	MESH:D009133		AKT activator SC79|Amiodarone|Arsenic Trioxide|Chromium|Cisplatin|Clofibrate|Cocaine|Colchicine|Deferoxamine|Dexamethasone|Dietary Fats|Hydrocortisone|Irinotecan|Mesalamine|Methylprednisolone|Mifepristone|Prednisolone|Quercetin|Resveratrol|Rifampin|Simvastatin|Testosterone|triptolide|Vincristine|Vitamin B 12|Vitamin E|Zidovudine	65.19	57
TGFB1	7040	Muscular Atrophy	MESH:D009133		Amiodarone|Arsenic Trioxide|Chloroquine|Chromium|Ciprofloxacin|Cisplatin|Clofibrate|Colchicine|Dapsone|Deferoxamine|Dexamethasone|Dietary Fats|Hydrocortisone|Melphalan|Mesalamine|Methylprednisolone|Mifepristone|Nicotine|Prednisolone|Prednisone|Quercetin|Resveratrol|Simvastatin|Taurine|Testosterone|Vitamin E	65.11	56
IL18	3606	Muscular Atrophy	MESH:D009133		Amiodarone|Arsenic Trioxide|Chloroquine|Cisplatin|Clenbuterol|Clofibrate|Colchicine|Dexamethasone|Dietary Fats|Glucocorticoids|Irinotecan|Mesalamine|Mifepristone|Nicotine|Prednisolone|Quercetin|Resveratrol|Rifampin|Simvastatin|Testosterone|triptolide	64.69	46
TF	7018	Muscular Atrophy	MESH:D009133		Amiodarone|Arsenic Trioxide|Chromium|Cisplatin|Clofibrate|Cocaine|Deferoxamine|Dexamethasone|Dietary Fats|Hydrocortisone|Nicotine|Prednisolone|Quercetin|Resveratrol|Simvastatin|Testosterone|Tetracycline|triptolide	64.20	44
CASP9	842	Muscular Atrophy	MESH:D009133		AKT activator SC79|Amiodarone|Arsenic Trioxide|Bupivacaine|Chloroquine|Chromium|Ciprofloxacin|Cisplatin|Clofibrate|Cocaine|Colchicine|Deferoxamine|Dexamethasone|Dietary Fats|Irinotecan|Melphalan|Mifepristone|Nicotine|Prednisone|Quercetin|Resveratrol|Simvastatin|Taurine|Testosterone|Triamcinolone|triptolide|Vitamin E	63.93	52
FAS	355	Muscular Atrophy	MESH:D009133		Arsenic Trioxide|Cisplatin|Clofibrate|Cocaine|Colchicine|Dexamethasone|Dietary Fats|Hydrocortisone|Irinotecan|Mifepristone|Nicotine|Prednisone|Quercetin|Resveratrol|Rifampin|Taurine|Testosterone|Tetracycline|triptolide|Tubocurarine|Vincristine|Zidovudine	63.92	49
VEGFA	7422	Muscular Atrophy	MESH:D009133		Air Pollutants, Occupational|AKT activator SC79|Amiodarone|Arsenic Trioxide|Cisplatin|Clofibrate|Cocaine|Deferoxamine|Dexamethasone|Dietary Fats|Hydrocortisone|Mesalamine|Mifepristone|Nicotine|Prednisolone|Prednisone|Quercetin|Resveratrol|Rifampin|Simvastatin|Taurine|Testosterone|Triamcinolone|Vincristine|Vitamin E	63.85	57
STAR	6770	Muscular Atrophy	MESH:D009133		Arsenic Trioxide|Chloroquine|Chromium|Cisplatin|Clofibrate|Dexamethasone|Dietary Fats|Glucocorticoids|Hydrocortisone|Mifepristone|Nicotine|Quercetin|Resveratrol|Simvastatin|Taurine|Testosterone|triptolide|Vecuronium Bromide|Vitamin E|Zidovudine	62.65	45
PARP1	142	Muscular Atrophy	MESH:D009133		Air Pollutants, Occupational|AKT activator SC79|Amiodarone|Arsenic Trioxide|Chloroquine|Chromium|Ciprofloxacin|Cisplatin|Cocaine|Colchicine|Deferoxamine|Dexamethasone|Dietary Fats|Irinotecan|Mesalamine|Mifepristone|Nicotine|Quercetin|Resveratrol|Rifampin|Simvastatin|Taurine|Testosterone|triptolide|Vincristine|Vitamin E	62.09	48
FOXO1	2308	Muscular Atrophy	MESH:D009133		Air Pollutants, Occupational|Arsenic Trioxide|Cisplatin|Cocaine|Dexamethasone|Diatrizoate|Dietary Fats|Hydrocortisone|Methylprednisolone|Mifepristone|Nicotine|Quercetin|Resveratrol|Simvastatin|Taurine|Testosterone|Vincristine|Vitamin E	61.89	43
DUSP1	1843	Muscular Atrophy	MESH:D009133		Amiodarone|Cisplatin|Clofibrate|Cocaine|Deferoxamine|Dexamethasone|Dietary Fats|Hydrocortisone|Irinotecan|Mesalamine|Mifepristone|Nicotine|Quercetin|Resveratrol|Simvastatin|Taurine|Testosterone|triptolide|Vincristine	61.65	42
GPT	2875	Muscular Atrophy	MESH:D009133		Amiodarone|Arsenic Trioxide|Chloroquine|Ciprofloxacin|Cisplatin|Cocaine|Colchicine|Deferoxamine|Dexamethasone|Dietary Fats|Irinotecan|Mesalamine|Methylprednisolone|Mifepristone|Nicotine|Quercetin|Resveratrol|Rifampin|Taurine|triptolide|Vincristine|Vitamin E|Zidovudine	61.53	50
MMP9	4318	Muscular Atrophy	MESH:D009133		Air Pollutants, Occupational|AKT activator SC79|Arsenic Trioxide|Chloroquine|Ciprofloxacin|Cisplatin|Clofibrate|Cocaine|Colchicine|Dapsone|Deferoxamine|Dexamethasone|Dietary Fats|Hydrocortisone|Irinotecan|Mifepristone|Nicotine|Prednisolone|Quercetin|Resveratrol|Simvastatin|Taurine|triptolide|Zidovudine	61.32	48
IL1A	3552	Muscular Atrophy	MESH:D009133		Air Pollutants, Occupational|Amiodarone|Arsenic Trioxide|Chloroquine|Ciprofloxacin|Cisplatin|Clofibrate|Cocaine|Colchicine|Deferoxamine|Dexamethasone|Dietary Fats|Hydrocortisone|Mesalamine|Mifepristone|Nicotine|Quercetin|Resveratrol|Simvastatin|Testosterone|Zidovudine	60.85	44
CFLAR	8837	Muscular Atrophy	MESH:D009133		Air Pollutants, Occupational|AKT activator SC79|Amiodarone|Arsenic Trioxide|Cisplatin|Clofibrate|Cocaine|Dexamethasone|Irinotecan|Mifepristone|Quercetin|Resveratrol|Rifampin|Simvastatin|Testosterone|Vincristine|Vitamin E	60.82	41
GPX1	2876	Muscular Atrophy	MESH:D009133		Air Pollutants, Occupational|Amiodarone|Arsenic Trioxide|Chloroquine|Chromium|Cisplatin|Clofibrate|Cocaine|Colchicine|Dexamethasone|Dietary Fats|Methylprednisolone|Nicotine|Quercetin|Resveratrol|Simvastatin|Taurine|Tetracycline|triptolide|Vitamin B 12|Vitamin E	60.81	46
CCL2	6347	Muscular Atrophy	MESH:D009133		Amiodarone|Arsenic Trioxide|Chloroquine|Cisplatin|Clofibrate|Cocaine|Colchicine|Deferoxamine|Dexamethasone|Dietary Fats|Hydrocortisone|Mifepristone|Nicotine|Prednisolone|Quercetin|Resveratrol|Rifampin|Simvastatin|Testosterone|Triamcinolone|triptolide|Vincristine|Vitamin B 12|Vitamin E|Zidovudine	60.80	58
MTOR	2475	Muscular Atrophy	MESH:D009133		AKT activator SC79|Amiodarone|Arsenic Trioxide|Chloroquine|Cisplatin|Clofibrate|Colchicine|Creatine|Deferoxamine|Dexamethasone|Dietary Fats|Mesalamine|Mifepristone|Nicotine|Quercetin|Resveratrol|Simvastatin|Taurine|Testosterone|triptolide|Zidovudine	60.78	41
ATF3	467	Muscular Atrophy	MESH:D009133		Amiodarone|Arsenic Trioxide|Cisplatin|Clofibrate|Cocaine|Dexamethasone|Dietary Fats|Irinotecan|Mifepristone|Nicotine|Quercetin|Resveratrol|Rifampin|Simvastatin|Testosterone|Tetracycline|triptolide|Vincristine|Vitamin E|Zidovudine	60.67	45
CDKN1A	1026	Muscular Atrophy	MESH:D009133		Arsenic Trioxide|Chloroquine|Chromium|Ciprofloxacin|Cisplatin|Clofibrate|Cocaine|Colchicine|Deferoxamine|Dexamethasone|Dietary Fats|Glucocorticoids|Irinotecan|Mifepristone|Nicotine|Prednisone|Quercetin|Resveratrol|Rifampin|Simvastatin|Testosterone|triptolide|Vincristine|Vitamin E|Zidovudine	60.13	53
ABCC3	8714	Muscular Atrophy	MESH:D009133		Amiodarone|Arsenic Trioxide|Ciprofloxacin|Cisplatin|Clofibrate|Cocaine|Colchicine|Dexamethasone|Dietary Fats|Hydrocortisone|Mifepristone|Prednisone|Resveratrol|Rifampin|Simvastatin|Testosterone|Tetracycline|Vincristine|Zidovudine	59.87	48
OCLN	100506658	Muscular Atrophy	MESH:D009133		AKT activator SC79|Arsenic Trioxide|Chloroquine|Cisplatin|Colchicine|Dexamethasone|Dietary Fats|Hydrocortisone|Irinotecan|Mifepristone|Nicotine|Quercetin|Resveratrol|Rifampin|Simvastatin|Testosterone|triptolide|Vitamin E	59.84	39
NQO1	1728	Muscular Atrophy	MESH:D009133		Air Pollutants, Occupational|AKT activator SC79|Amiodarone|Arsenic Trioxide|Chloroquine|Chromium|Cisplatin|Clofibrate|Deferoxamine|Dexamethasone|Dietary Fats|Hydrocortisone|Irinotecan|Mifepristone|Quercetin|Resveratrol|Simvastatin|Testosterone|Tetracycline|triptolide|Vincristine|Vitamin B 12|Vitamin E|Zidovudine	59.81	49
BDNF	627	Muscular Atrophy	MESH:D009133		2,5-hexanedione|Amiodarone|Arsenic Trioxide|Bupivacaine|Cisplatin|Clofibrate|Cocaine|Colchicine|Creatine|Deferoxamine|Dexamethasone|Dietary Fats|Hydrocortisone|Mifepristone|Nicotine|Quercetin|Resveratrol|Simvastatin|Taurine|Vitamin B 12	59.58	39
MMP2	4313	Muscular Atrophy	MESH:D009133		AKT activator SC79|Arsenic Trioxide|Chloroquine|Chromium|Ciprofloxacin|Cisplatin|Deferoxamine|Dexamethasone|Dietary Fats|Hydrocortisone|Irinotecan|Mifepristone|Nicotine|Prednisolone|Quercetin|Resveratrol|Simvastatin|Testosterone|Tetracycline|triptolide|Vitamin E|Zidovudine	59.31	47
HIF1A	3091	Muscular Atrophy	MESH:D009133		Air Pollutants, Occupational|AKT activator SC79|Amiodarone|Arsenic Trioxide|Chloroquine|Chromium|Cisplatin|Clofibrate|Cocaine|Deferoxamine|Dexamethasone|Dietary Fats|Hydrocortisone|Nicotine|Prednisone|Quercetin|Resveratrol|Rifampin|Simvastatin|Testosterone|Vitamin E	58.66	46
SQSTM1	8878	Muscular Atrophy	MESH:D009133		Amiodarone|Arsenic Trioxide|Chloroquine|Cisplatin|Clofibrate|Cocaine|Deferoxamine|Dexamethasone|Dietary Fats|Hydrocortisone|Mesalamine|Mifepristone|Nicotine|Quercetin|Resveratrol|Rifampin|Simvastatin|Taurine|Tetracycline|Vincristine|Zidovudine	58.20	46
EGR1	1958	Muscular Atrophy	MESH:D009133		Amiodarone|Arsenic Trioxide|Cisplatin|Clofibrate|Cocaine|Dexamethasone|Dietary Fats|Irinotecan|Mifepristone|Nicotine|Quercetin|Resveratrol|Rifampin|Simvastatin|Testosterone|Vecuronium Bromide|Vincristine|Vitamin B 12|Vitamin E|Zidovudine	58.15	48
EGFR	1956	Muscular Atrophy	MESH:D009133		2,5-hexanedione|Amiodarone|Arsenic Trioxide|Chloroquine|Cisplatin|Clofibrate|Cocaine|Deferoxamine|Dexamethasone|Dietary Fats|Irinotecan|Mifepristone|Nicotine|Quercetin|Resveratrol|Simvastatin|Testosterone|Tetracycline|triptolide|Vitamin B 12|Vitamin E	58.06	43
GJA1	2697	Muscular Atrophy	MESH:D009133		Amiodarone|Arsenic Trioxide|Chloroquine|Chromium|Cisplatin|Colchicine|Dexamethasone|Dietary Fats|Irinotecan|Mifepristone|Nicotine|Quercetin|Resveratrol|Simvastatin|Testosterone|triptolide|Vincristine|Vitamin E	57.29	43
FASN	2194	Muscular Atrophy	MESH:D009133		2,5-hexanedione|Amiodarone|Arsenic Trioxide|Cisplatin|Clofibrate|Deferoxamine|Dexamethasone|Dietary Fats|Hydrocortisone|Mifepristone|Nicotine|Quercetin|Resveratrol|Rifampin|Simvastatin|Taurine|Tetracycline|triptolide|Vitamin B 12|Zidovudine	57.19	41
GSK3B	2932	Muscular Atrophy	MESH:D009133	therapeutic	2,5-hexanedione|AKT activator SC79|Amiodarone|Arsenic Trioxide|Chromium|Cisplatin|Cocaine|Colchicine|Deferoxamine|Dexamethasone|Dietary Fats|Mifepristone|Nicotine|Quercetin|Resveratrol|Simvastatin|Taurine|Testosterone|triptolide|Vitamin E	56.85	39
CYP11A1	1583	Muscular Atrophy	MESH:D009133		AKT activator SC79|Arsenic Trioxide|Chloroquine|Cisplatin|Clofibrate|Dexamethasone|Hydrocortisone|Mifepristone|Nicotine|Quercetin|Resveratrol|Simvastatin|Taurine|Testosterone|triptolide|Vecuronium Bromide|Vitamin E|Zidovudine	56.68	43
TRIM63	84676	Muscular Atrophy	MESH:D009133	marker/mechanism	Arsenic Trioxide|Botulinum Toxins, Type A|Chloroquine|Chromium|Cisplatin|Dexamethasone|Dietary Fats|Methylprednisolone|Prednisolone|Quercetin|Resveratrol|Simvastatin|Testosterone	56.37	44
STAT1	6772	Muscular Atrophy	MESH:D009133		Air Pollutants, Occupational|Amiodarone|Arsenic Trioxide|Cisplatin|Colchicine|Dexamethasone|Dietary Fats|Irinotecan|Methylprednisolone|Nicotine|Quercetin|Resveratrol|Simvastatin|Testosterone|triptolide|Vincristine|Vitamin E|Zidovudine	56.27	46
CXCL1	2919	Muscular Atrophy	MESH:D009133		Air Pollutants, Occupational|Botulinum Toxins, Type A|Cisplatin|Clofibrate|Colchicine|Dexamethasone|Dietary Fats|Irinotecan|Mesalamine|Methylprednisolone|Mifepristone|Nicotine|Prednisolone|Quercetin|Resveratrol|Rifampin|Simvastatin|Testosterone|triptolide	56.15	47
SLC2A1	6513	Muscular Atrophy	MESH:D009133		Amiodarone|Arsenic Trioxide|Bupivacaine|Chromium|Ciprofloxacin|Cisplatin|Clofibrate|Deferoxamine|Dexamethasone|Dietary Fats|Hydrocortisone|Mifepristone|Quercetin|Resveratrol|Tetracycline|triptolide|Vincristine|Zidovudine	56.02	43
ACACA	31	Muscular Atrophy	MESH:D009133		Amiodarone|Arsenic Trioxide|Cisplatin|Clofibrate|Dexamethasone|Dietary Fats|Hydrocortisone|Irinotecan|Nicotine|Quercetin|Resveratrol|Rifampin|Taurine|Testosterone|Tetracycline|triptolide|Vitamin B 12|Zidovudine	55.90	40
LEPR	3953	Muscular Atrophy	MESH:D009133		Amiodarone|Chloroquine|Chromium|Cisplatin|Clofibrate|Dexamethasone|Dietary Fats|Mifepristone|Nicotine|Quercetin|Resveratrol|Simvastatin|Taurine|Testosterone|Tetracycline|triptolide|Vitamin B 12	55.89	38
PPARGC1A	10891	Muscular Atrophy	MESH:D009133		Amiodarone|Arsenic Trioxide|Bupivacaine|Cisplatin|Clenbuterol|Clofibrate|Creatine|Dexamethasone|Dietary Fats|Hydrocortisone|Mesalamine|Nicotine|Quercetin|Resveratrol|Rifampin|Taurine|Testosterone|triptolide|Vincristine	55.78	41
CRP	1401	Muscular Atrophy	MESH:D009133		Amiodarone|Arsenic Trioxide|Botulinum Toxins, Type A|Cisplatin|Cocaine|Deferoxamine|Dexamethasone|Dietary Fats|Nicotine|Quercetin|Resveratrol|Rifampin|Simvastatin|Testosterone|triptolide|Vitamin B 12|Vitamin E	55.74	40
ABCB1	5243	Muscular Atrophy	MESH:D009133		Amiodarone|Arsenic Trioxide|Chloroquine|Cisplatin|Clofibrate|Colchicine|Dexamethasone|Hydrocortisone|Irinotecan|Methylprednisolone|Mifepristone|Prednisolone|Prednisone|Quercetin|Resveratrol|Rifampin|Simvastatin|Tetracycline|Vincristine|Vitamin B 12|Zidovudine	55.72	58
PLAT	5327	Muscular Atrophy	MESH:D009133		Arsenic Trioxide|Cisplatin|Colchicine|Dexamethasone|Dietary Fats|Hydrocortisone|Irinotecan|Mifepristone|Nicotine|Prednisone|Quercetin|Resveratrol|Rifampin|Simvastatin|Testosterone|Vincristine|Vitamin E	55.69	44
HSD11B1	3290	Muscular Atrophy	MESH:D009133		Chromium|Cisplatin|Clofibrate|Dexamethasone|Dietary Fats|Glucocorticoids|Hydrocortisone|Methylprednisolone|Mifepristone|Nicotine|Prednisolone|Quercetin|Resveratrol|Testosterone|Vitamin E|Zidovudine	55.57	44
BCL2L1	598	Muscular Atrophy	MESH:D009133		AKT activator SC79|Arsenic Trioxide|Chloroquine|Cisplatin|Clofibrate|Cocaine|Colchicine|Dexamethasone|Dietary Fats|Irinotecan|Mifepristone|Nicotine|Quercetin|Resveratrol|Rifampin|Simvastatin|Taurine|Testosterone|triptolide|Vincristine|Vitamin E	55.54	44
MKI67	4288	Muscular Atrophy	MESH:D009133		Arsenic Trioxide|Chloroquine|Cisplatin|Clofibrate|Dexamethasone|Dietary Fats|Irinotecan|Mifepristone|Nicotine|Prednisone|Quercetin|Resveratrol|Rifampin|Simvastatin|Testosterone|triptolide|Vincristine|Vitamin B 12|Vitamin E	55.31	47
PCK1	5105	Muscular Atrophy	MESH:D009133		Amiodarone|Arsenic Trioxide|Chromium|Clofibrate|Dexamethasone|Dietary Fats|Hydrocortisone|Irinotecan|Mifepristone|Prednisolone|Prednisone|Quercetin|Resveratrol|Rifampin|Taurine|Tetracycline|triptolide	55.26	43
TNFRSF1A	7132	Muscular Atrophy	MESH:D009133		Air Pollutants, Occupational|Arsenic Trioxide|Chloroquine|Cisplatin|Clofibrate|Cocaine|Colchicine|Dexamethasone|Dietary Fats|Irinotecan|Mifepristone|Nicotine|Quercetin|Resveratrol|Simvastatin|Testosterone|Tetracycline	55.26	39
ABCC4	10257	Muscular Atrophy	MESH:D009133		Amiodarone|Arsenic Trioxide|Ciprofloxacin|Cisplatin|Clofibrate|Colchicine|Dexamethasone|Dietary Fats|Irinotecan|Quercetin|Resveratrol|Testosterone|Tetracycline|triptolide|Vincristine|Vitamin B 12|Zidovudine	55.08	42
VCAM1	7412	Muscular Atrophy	MESH:D009133		Amiodarone|Arsenic Trioxide|Cisplatin|Clofibrate|Cocaine|Colchicine|Deferoxamine|Dexamethasone|Dietary Fats|Glucocorticoids|Hydrocortisone|Mifepristone|Nicotine|Quercetin|Resveratrol|Simvastatin|Testosterone|Vincristine|Vitamin E	54.66	43
NFKBIA	4792	Muscular Atrophy	MESH:D009133		Amiodarone|Arsenic Trioxide|Chloroquine|Cisplatin|Clenbuterol|Clofibrate|Cocaine|Colchicine|Deferoxamine|Dexamethasone|Dietary Fats|Hydrocortisone|Irinotecan|Mifepristone|Nicotine|Quercetin|Resveratrol|Simvastatin|Taurine|Testosterone|triptolide|Vitamin E	54.55	42
ACHE	43	Muscular Atrophy	MESH:D009133		Arsenic Trioxide|Botulinum Toxins, Type A|Ciprofloxacin|Cisplatin|Clofibrate|Colchicine|Dexamethasone|Dietary Fats|Irinotecan|Nicotine|Pancuronium|Pentazocine|Prednisolone|Quercetin|Resveratrol|Taurine|Testosterone|Tubocurarine|Vincristine|Vitamin B 12|Vitamin E	54.45	53
CXCL2	2920	Muscular Atrophy	MESH:D009133		Air Pollutants, Occupational|Amiodarone|Arsenic Trioxide|Botulinum Toxins, Type A|Ciprofloxacin|Cisplatin|Deferoxamine|Dexamethasone|Dietary Fats|Methylprednisolone|Mifepristone|Nicotine|Prednisolone|Quercetin|Resveratrol|Simvastatin|Testosterone|triptolide	54.09	46
COL1A1	1277	Muscular Atrophy	MESH:D009133		Amiodarone|Arsenic Trioxide|Chloroquine|Cisplatin|Clofibrate|Cocaine|Colchicine|Deferoxamine|Dexamethasone|Dietary Fats|Hydrocortisone|Methylprednisolone|Mifepristone|Nicotine|Prednisolone|Quercetin|Resveratrol|Simvastatin|Testosterone|Vitamin E	54.08	48
IGF1	3479	Muscular Atrophy	MESH:D009133	therapeutic	Amiodarone|Arsenic Trioxide|Chromium|Cisplatin|Clofibrate|Dexamethasone|Dietary Fats|Hydrocortisone|Irinotecan|Mifepristone|Nicotine|Prednisolone|Prednisone|Quercetin|Resveratrol|Simvastatin|Testosterone|triptolide|Vincristine	54.06	50
MAPK8	5599	Muscular Atrophy	MESH:D009133		AKT activator SC79|Amiodarone|Arsenic Trioxide|Chloroquine|Chromium|Cisplatin|Cocaine|Colchicine|Deferoxamine|Dexamethasone|Diatrizoate|Dietary Fats|Mifepristone|Nicotine|Quercetin|Resveratrol|Rifampin|Simvastatin|Taurine|Vitamin E|Zidovudine	53.97	42
PPARA	5465	Muscular Atrophy	MESH:D009133		Amiodarone|Arsenic Trioxide|Chromium|Cisplatin|Clofibrate|Dexamethasone|Dietary Fats|Hydrocortisone|Mifepristone|Nicotine|Prednisone|Quercetin|Resveratrol|Rifampin|Simvastatin|Taurine|Testosterone|Tetracycline|triptolide|Vitamin B 12	53.79	43
NOS2	4843	Muscular Atrophy	MESH:D009133		2,5-hexanedione|Air Pollutants, Occupational|Arsenic Trioxide|Chloroquine|Cisplatin|Clofibrate|Colchicine|Deferoxamine|Dexamethasone|Dietary Fats|Hydrocortisone|Irinotecan|Mesalamine|Methylprednisolone|Mifepristone|Nicotine|Prednisolone|Quercetin|Resveratrol|Rifampin|Simvastatin|Taurine|Testosterone|Vitamin E	53.68	51
CSF2	1437	Muscular Atrophy	MESH:D009133		Arsenic Trioxide|Botulinum Toxins, Type A|Chloroquine|Ciprofloxacin|Cisplatin|Colchicine|Deferoxamine|Dexamethasone|Dietary Fats|Hydrocortisone|Nicotine|Quercetin|Resveratrol|Testosterone|Tubocurarine|Vincristine|Zidovudine	53.48	45
POMC	5443	Muscular Atrophy	MESH:D009133		Chloroquine|Cisplatin|Clofibrate|Cocaine|Colchicine|Dexamethasone|Dietary Fats|Hydrocortisone|Mifepristone|Nicotine|Prednisolone|Prednisone|Quercetin|Resveratrol|Testosterone|Tetracycline|Triamcinolone	53.27	49
SIRT1	23411	Muscular Atrophy	MESH:D009133		Arsenic Trioxide|Cisplatin|Clofibrate|Deferoxamine|Dexamethasone|Dietary Fats|Hydrocortisone|Mesalamine|Methylprednisolone|Mifepristone|Nicotine|Quercetin|Resveratrol|Taurine|Testosterone|triptolide|Vincristine|Vitamin E	53.27	43
MPO	4353	Muscular Atrophy	MESH:D009133		Amiodarone|Arsenic Trioxide|Ciprofloxacin|Cisplatin|Cocaine|Colchicine|Dexamethasone|Dietary Fats|Irinotecan|Mesalamine|Methylprednisolone|Nicotine|Prednisolone|Quercetin|Resveratrol|Rifampin|Simvastatin|Taurine|triptolide|Vitamin E	53.22	47
IL17A	3605	Muscular Atrophy	MESH:D009133		Arsenic Trioxide|Chloroquine|Cisplatin|Dexamethasone|Dietary Fats|Hydrocortisone|Irinotecan|Mesalamine|Mifepristone|Nicotine|Prednisolone|Prednisone|Quercetin|Resveratrol|Simvastatin|triptolide	53.15	45
ALB	213	Muscular Atrophy	MESH:D009133		Amiodarone|Arsenic Trioxide|Chromium|Cisplatin|Clofibrate|Colchicine|Dexamethasone|Dietary Fats|Hydrocortisone|Irinotecan|Mesalamine|Nicotine|Prednisolone|Prednisone|Quercetin|Resveratrol|Testosterone|Tetracycline|triptolide|Vitamin E|Zidovudine	53.09	51
TNNI3	7137	Muscular Atrophy	MESH:D009133		Cisplatin|Clofibrate|Cocaine|Colchicine|Dietary Fats|Melphalan|Mifepristone|Quercetin|Resveratrol|Simvastatin|Taurine|triptolide|Vincristine|Zidovudine	52.65	21
CAV1	857	Muscular Atrophy	MESH:D009133		Arsenic Trioxide|Chromium|Ciprofloxacin|Cisplatin|Clofibrate|Deferoxamine|Dexamethasone|Dietary Fats|Hydrocortisone|Mifepristone|Quercetin|Resveratrol|Simvastatin|Testosterone|triptolide|Vitamin E	52.55	37
TIMP1	7076	Muscular Atrophy	MESH:D009133		Air Pollutants, Occupational|Arsenic Trioxide|Chloroquine|Chromium|Cisplatin|Colchicine|Dexamethasone|Dietary Fats|Mifepristone|Nicotine|Prednisolone|Quercetin|Resveratrol|Simvastatin|Testosterone|Tetracycline|Vincristine|Vitamin E	52.19	47
CCN2	1490	Muscular Atrophy	MESH:D009133		Amiodarone|Arsenic Trioxide|Cisplatin|Cocaine|Dexamethasone|Dietary Fats|Irinotecan|Methylprednisolone|Mifepristone|Nicotine|Prednisolone|Quercetin|Resveratrol|Simvastatin|Testosterone|Tetracycline|Vincristine	52.17	47
GADD45A	1647	Muscular Atrophy	MESH:D009133		Air Pollutants, Occupational|Amiodarone|Arsenic Trioxide|Cisplatin|Clofibrate|Colchicine|Deferoxamine|Dexamethasone|Dietary Fats|Hydrocortisone|Irinotecan|Quercetin|Resveratrol|Rifampin|Testosterone|Tetracycline|Vincristine|Vitamin E	52.12	43
GSR	2936	Muscular Atrophy	MESH:D009133		Amiodarone|Arsenic Trioxide|Chloroquine|Chromium|Cisplatin|Clofibrate|Cocaine|Colchicine|Dapsone|Deferoxamine|Dexamethasone|Dietary Fats|Nicotine|Quercetin|Resveratrol|Rifampin|Taurine|Testosterone|Tetracycline|Vitamin E	52.06	42
CTNNB1	1499	Muscular Atrophy	MESH:D009133	therapeutic	AKT activator SC79|Amiodarone|Arsenic Trioxide|Chloroquine|Cisplatin|Clofibrate|Cocaine|Deferoxamine|Dexamethasone|Dietary Fats|Hydrocortisone|Mifepristone|Nicotine|Quercetin|Resveratrol|Simvastatin|Testosterone|Vincristine|Vitamin E	52.02	43
UCP1	7350	Muscular Atrophy	MESH:D009133		Amiodarone|Arsenic Trioxide|Chromium|Clenbuterol|Clofibrate|Dexamethasone|Dietary Fats|Hydrocortisone|Nicotine|Quercetin|Resveratrol|Testosterone|Tetracycline|Zidovudine	51.80	35
STAT3	6774	Muscular Atrophy	MESH:D009133		Arsenic Trioxide|Cisplatin|Cocaine|Colchicine|Deferoxamine|Dexamethasone|Diatrizoate|Dietary Fats|Mesalamine|Mifepristone|Nicotine|Prednisone|Quercetin|Resveratrol|Simvastatin|Taurine|Testosterone|Tetracycline|triptolide|Vincristine	51.78	46
GSTP1	2950	Muscular Atrophy	MESH:D009133		2,5-hexanedione|Air Pollutants, Occupational|Amiodarone|Arsenic Trioxide|Cisplatin|Clofibrate|Cocaine|Dapsone|Dexamethasone|Dietary Fats|Hydrocortisone|Melphalan|Quercetin|Resveratrol|Rifampin|Simvastatin|Tetracycline|Vincristine|Vitamin E	51.47	44
CDK1	983	Muscular Atrophy	MESH:D009133		Arsenic Trioxide|Chromium|Ciprofloxacin|Cisplatin|Clofibrate|Dexamethasone|Dietary Fats|Irinotecan|Mifepristone|Nicotine|Quercetin|Resveratrol|Simvastatin|Testosterone|triptolide|Vincristine|Vitamin B 12|Zidovudine	51.45	42
EDN1	1906	Muscular Atrophy	MESH:D009133		Arsenic Trioxide|Cisplatin|Clofibrate|Cocaine|Dapsone|Deferoxamine|Dexamethasone|Dietary Fats|Melphalan|Methylprednisolone|Nicotine|Quercetin|Resveratrol|Rifampin|Simvastatin|Testosterone|urovision|Zidovudine	51.45	43
PCNA	5111	Muscular Atrophy	MESH:D009133		AKT activator SC79|Amiodarone|Arsenic Trioxide|Chloroquine|Cisplatin|Clofibrate|Dexamethasone|Dietary Fats|Hydrocortisone|Irinotecan|Nicotine|Prednisone|Quercetin|Resveratrol|Simvastatin|Taurine|Testosterone|Vitamin E|Zidovudine	51.34	44
GCLC	2729	Muscular Atrophy	MESH:D009133		Amiodarone|Arsenic Trioxide|Chromium|Cisplatin|Cocaine|Colchicine|Deferoxamine|Dexamethasone|Dietary Fats|Hydrocortisone|Mesalamine|Mifepristone|Nicotine|Quercetin|Resveratrol|Tetracycline|triptolide|Vincristine|Vitamin E	51.15	43
CEBPA	1050	Muscular Atrophy	MESH:D009133		Arsenic Trioxide|Cisplatin|Dexamethasone|Dietary Fats|Hydrocortisone|Mifepristone|Nicotine|Prednisone|Quercetin|Resveratrol|Rifampin|Taurine|Testosterone|Tetracycline|Vitamin E|Zidovudine	51.06	40
THBS1	7057	Muscular Atrophy	MESH:D009133		Air Pollutants, Occupational|Cisplatin|Clofibrate|Colchicine|Dexamethasone|Dietary Fats|Irinotecan|Methylprednisolone|Mifepristone|Prednisolone|Quercetin|Resveratrol|Simvastatin|Testosterone|Vincristine	51.05	45
HSPD1	3329	Muscular Atrophy	MESH:D009133		Amiodarone|Arsenic Trioxide|Chloroquine|Cisplatin|Clofibrate|Cocaine|Deferoxamine|Dexamethasone|Dietary Fats|Quercetin|Resveratrol|Rifampin|Tetracycline|triptolide|Vincristine|Zidovudine	50.97	43
NLRP3	114548	Muscular Atrophy	MESH:D009133		2,5-hexanedione|Air Pollutants, Occupational|Arsenic Trioxide|Chloroquine|Cisplatin|Colchicine|Dexamethasone|Dietary Fats|Mesalamine|Nicotine|Quercetin|Resveratrol|Rifampin|Simvastatin|Taurine|Testosterone|triptolide	50.86	39
CDKN2A	1029	Muscular Atrophy	MESH:D009133		Air Pollutants, Occupational|Arsenic Trioxide|Chloroquine|Chromium|Cisplatin|Deferoxamine|Dietary Fats|Glucocorticoids|Irinotecan|Nicotine|Prednisone|Quercetin|Resveratrol|Simvastatin|Vincristine|Zidovudine	50.84	26
CASP1	834	Muscular Atrophy	MESH:D009133		2,5-hexanedione|Air Pollutants, Occupational|Arsenic Trioxide|Cisplatin|Colchicine|Dexamethasone|Dietary Fats|Irinotecan|Mesalamine|Nicotine|Quercetin|Resveratrol|Rifampin|Simvastatin|Taurine|Testosterone|triptolide|Vincristine	50.80	42
FBXO32	114907	Muscular Atrophy	MESH:D009133	marker/mechanism	Amiodarone|Arsenic Trioxide|Botulinum Toxins, Type A|Chloroquine|Chromium|Cisplatin|Dexamethasone|Dietary Fats|Hydrocortisone|Methylprednisolone|Quercetin|Resveratrol|Simvastatin|Testosterone	50.72	41
CS	1431	Muscular Atrophy	MESH:D009133		Bupivacaine|Chloroquine|Cisplatin|Clofibrate|Dexamethasone|Dietary Fats|Glucocorticoids|Hydrocortisone|Mifepristone|Nicotine|Quercetin|Resveratrol|Simvastatin|Zidovudine	50.58	37
TJP1	7082	Muscular Atrophy	MESH:D009133		AKT activator SC79|Arsenic Trioxide|Cisplatin|Colchicine|Dexamethasone|Dietary Fats|Hydrocortisone|Irinotecan|Mifepristone|Nicotine|Prednisolone|Quercetin|Resveratrol|Rifampin|triptolide|Vitamin E	50.41	40
CYP1A1	1543	Muscular Atrophy	MESH:D009133		Amiodarone|Arsenic Trioxide|Chromium|Cisplatin|Clenbuterol|Clofibrate|Cocaine|Colchicine|Dapsone|Deferoxamine|Dexamethasone|Dietary Fats|Hydrocortisone|Melphalan|Mifepristone|Nicotine|Quercetin|Resveratrol|Rifampin|Simvastatin|Testosterone|Tetracycline|Vitamin E	50.40	43
HSPA5	3309	Muscular Atrophy	MESH:D009133		Amiodarone|Arsenic Trioxide|Chloroquine|Cisplatin|Clofibrate|Cocaine|Colchicine|Dietary Fats|Nicotine|Quercetin|Resveratrol|Rifampin|Simvastatin|Taurine|Testosterone|triptolide|Vincristine|Vitamin B 12|Vitamin E	50.21	27
G6PC1	2538	Muscular Atrophy	MESH:D009133		Arsenic Trioxide|Cisplatin|Clofibrate|Dexamethasone|Dietary Fats|Mifepristone|Quercetin|Resveratrol|Rifampin|Simvastatin|Taurine|Testosterone|Tetracycline|triptolide|Zidovudine	49.99	36
FOS	2353	Muscular Atrophy	MESH:D009133		Amiodarone|Arsenic Trioxide|Chromium|Cisplatin|Clofibrate|Cocaine|Colchicine|Dexamethasone|Dietary Fats|Irinotecan|Mifepristone|Nicotine|Quercetin|Resveratrol|Simvastatin|Taurine|Testosterone|Tubocurarine|Vincristine|Vitamin E|Zidovudine	49.98	45
ABCA1	19	Muscular Atrophy	MESH:D009133		Amiodarone|Arsenic Trioxide|Chromium|Clofibrate|Dexamethasone|Dietary Fats|Mifepristone|Nicotine|Quercetin|Resveratrol|Rifampin|Simvastatin|Testosterone|Tetracycline|Vecuronium Bromide|Vincristine	49.91	42
EIF2AK3	9451	Muscular Atrophy	MESH:D009133		AKT activator SC79|Amiodarone|Arsenic Trioxide|Chloroquine|Cisplatin|Cocaine|Dietary Fats|Nicotine|perhexiline maleate|Quercetin|Resveratrol|Rifampin|Testosterone|triptolide|Vincristine|Vitamin B 12	49.83	23
GADD45B	4616	Muscular Atrophy	MESH:D009133		Air Pollutants, Occupational|Arsenic Trioxide|Botulinum Toxins, Type A|Cisplatin|Clofibrate|Colchicine|Dexamethasone|Dietary Fats|Quercetin|Resveratrol|Rifampin|Testosterone|triptolide|Vincristine|Vitamin B 12	49.78	41
ITGAM	3684	Muscular Atrophy	MESH:D009133		2,5-hexanedione|Air Pollutants, Occupational|Arsenic Trioxide|Bupivacaine|Chloroquine|Cisplatin|Dexamethasone|Dietary Fats|Quercetin|Resveratrol|Simvastatin|Testosterone|Tetracycline|triptolide|Vincristine	49.43	41
CYP26A1	1592	Muscular Atrophy	MESH:D009133		Amiodarone|Arsenic Trioxide|Cisplatin|Clofibrate|Cocaine|Dexamethasone|Dietary Fats|Nicotine|Resveratrol|Rifampin|Testosterone|Tetracycline|triptolide|Vitamin B 12	49.40	37
ATF6	22926	Muscular Atrophy	MESH:D009133		Amiodarone|Arsenic Trioxide|Chloroquine|Cisplatin|Cocaine|Dexamethasone|Dietary Fats|Nicotine|perhexiline maleate|Quercetin|Resveratrol|Rifampin|Simvastatin|triptolide|Vincristine	49.28	41
MMP13	4322	Muscular Atrophy	MESH:D009133		Arsenic Trioxide|Chloroquine|Ciprofloxacin|Cisplatin|Clofibrate|Cocaine|Dexamethasone|Dietary Fats|Glucocorticoids|Hydrocortisone|Nicotine|Quercetin|Resveratrol|Simvastatin|Tetracycline	49.28	38
INS	3630	Muscular Atrophy	MESH:D009133		AKT activator SC79|Amiodarone|Arsenic Trioxide|Chromium|Clofibrate|Cocaine|Dexamethasone|Dietary Fats|Hydrocortisone|Mifepristone|Prednisone|Quercetin|Resveratrol|Rifampin|Testosterone|Triamcinolone|Vitamin E	49.18	42
MMP3	4314	Muscular Atrophy	MESH:D009133		Arsenic Trioxide|Ciprofloxacin|Cisplatin|Clofibrate|Deferoxamine|Dexamethasone|Dietary Fats|Mifepristone|Nicotine|Quercetin|Resveratrol|Rifampin|Simvastatin|Testosterone|Tetracycline	48.99	36
ASS1	445	Muscular Atrophy	MESH:D009133		2,5-hexanedione|Arsenic Trioxide|Chloroquine|Cisplatin|Clofibrate|Dexamethasone|Dietary Fats|Irinotecan|Quercetin|Resveratrol|Simvastatin|Testosterone|triptolide|Zidovudine	48.91	38
MCL1	4170	Muscular Atrophy	MESH:D009133		Arsenic Trioxide|Bupivacaine|Chloroquine|Ciprofloxacin|Cisplatin|Clofibrate|Deferoxamine|Dexamethasone|Irinotecan|Nicotine|Quercetin|Resveratrol|Rifampin|Testosterone|triptolide|Vincristine	48.87	42
CXCR4	7852	Muscular Atrophy	MESH:D009133		Arsenic Trioxide|Cisplatin|Clofibrate|Cocaine|Dapsone|Dexamethasone|Methylprednisolone|Mifepristone|Nicotine|Prednisolone|Quercetin|Resveratrol|Simvastatin|Testosterone|triptolide	48.80	43
BTG2	7832	Muscular Atrophy	MESH:D009133		Arsenic Trioxide|Cisplatin|Clofibrate|Cocaine|Colchicine|Dexamethasone|Dietary Fats|Melphalan|Nicotine|Quercetin|Resveratrol|Testosterone|Tetracycline|Vincristine|Zidovudine	48.61	41
CREBBP	1387	Muscular Atrophy	MESH:D009133		Air Pollutants, Occupational|Arsenic Trioxide|Chromium|Cisplatin|Clofibrate|Cocaine|Irinotecan|Mifepristone|Nicotine|Quercetin|Resveratrol|Testosterone|Vincristine|Vitamin E	48.55	23
HRAS	3265	Muscular Atrophy	MESH:D009133		Arsenic Trioxide|Cisplatin|Creatine|Dexamethasone|Dietary Fats|Mifepristone|Nicotine|Quercetin|Resveratrol|Simvastatin|Testosterone|triptolide|Vincristine|Vitamin E|Zidovudine	48.24	39
EDNRB	1910	Muscular Atrophy	MESH:D009133		Arsenic Trioxide|Chromium|Cisplatin|Cocaine|Colchicine|Dexamethasone|Dietary Fats|Methylprednisolone|Mifepristone|Nicotine|Quercetin|Resveratrol|Testosterone|Vincristine	48.09	40
UBC	7316	Muscular Atrophy	MESH:D009133		Amiodarone|Arsenic Trioxide|Chloroquine|Cisplatin|Clofibrate|Dexamethasone|Dietary Fats|Nicotine|Quercetin|Resveratrol|Testosterone|Tetracycline|Vincristine	48.07	39
IGF1R	3480	Muscular Atrophy	MESH:D009133		Air Pollutants, Occupational|Arsenic Trioxide|Cisplatin|Cocaine|Dapsone|Dexamethasone|Dietary Fats|Hydrocortisone|Mifepristone|Nicotine|Quercetin|Resveratrol|Simvastatin|Testosterone|Vitamin E	47.97	36
SLC2A4	6517	Muscular Atrophy	MESH:D009133		AKT activator SC79|Bupivacaine|Chloroquine|Chromium|Cisplatin|Deferoxamine|Dexamethasone|Dietary Fats|Quercetin|Resveratrol|Taurine|Testosterone|triptolide|Vitamin E|Zidovudine	47.84	38
F3	2152	Muscular Atrophy	MESH:D009133		Air Pollutants, Occupational|Amiodarone|Arsenic Trioxide|Cisplatin|Colchicine|Deferoxamine|Dexamethasone|Dietary Fats|Mifepristone|Nicotine|Quercetin|Resveratrol|Simvastatin|Vincristine|Vitamin E	47.66	39
TP53	7157	Muscular Atrophy	MESH:D009133		Air Pollutants, Occupational|AKT activator SC79|Amiodarone|Arsenic Trioxide|Chloroquine|Chromium|Cisplatin|Colchicine|Deferoxamine|Dexamethasone|Dietary Fats|Irinotecan|Melphalan|Nicotine|Quercetin|Resveratrol|Simvastatin|Testosterone|Tetracycline|triptolide|Vincristine|Vitamin E|Zidovudine	47.66	49
CEBPB	1051	Muscular Atrophy	MESH:D009133		Amiodarone|Arsenic Trioxide|Chloroquine|Cisplatin|Clofibrate|Dexamethasone|Dietary Fats|Hydrocortisone|Mifepristone|Nicotine|Quercetin|Resveratrol|Rifampin|Testosterone|Vincristine|Vitamin E	47.61	41
CD36	948	Muscular Atrophy	MESH:D009133		Amiodarone|Arsenic Trioxide|Clofibrate|Deferoxamine|Dexamethasone|Dietary Fats|Irinotecan|Mifepristone|Quercetin|Resveratrol|Rifampin|Testosterone|Tetracycline|triptolide|Vincristine|Zidovudine	47.54	40
GCLM	2730	Muscular Atrophy	MESH:D009133		Air Pollutants, Occupational|Amiodarone|Arsenic Trioxide|Cisplatin|Clofibrate|Cocaine|Colchicine|Dexamethasone|Dietary Fats|Hydrocortisone|Mesalamine|Mifepristone|Quercetin|Resveratrol|Tetracycline|Vincristine|Vitamin E	47.48	41
IFI6	2537	Muscular Atrophy	MESH:D009133		Arsenic Trioxide|Cisplatin|Dexamethasone|Dietary Fats|Irinotecan|Methylprednisolone|Nicotine|Prednisolone|Quercetin|Resveratrol|Vitamin E|Zidovudine	47.47	42
SOD1	6647	Muscular Atrophy	MESH:D009133	marker/mechanism	2,5-hexanedione|Amiodarone|Arsenic Trioxide|Chloroquine|Chromium|Cisplatin|Clofibrate|Cocaine|Colchicine|Deferoxamine|Dexamethasone|Dietary Fats|Irinotecan|Nicotine|Quercetin|Resveratrol|Simvastatin|triptolide|Vitamin B 12|Vitamin E	47.37	45
JAK2	3717	Muscular Atrophy	MESH:D009133		Air Pollutants, Occupational|Arsenic Trioxide|Cisplatin|Cocaine|Colchicine|Dexamethasone|Dietary Fats|Melphalan|Mesalamine|Nicotine|Quercetin|Resveratrol|Simvastatin|triptolide|Zidovudine	47.36	38
ACTA2	59	Muscular Atrophy	MESH:D009133		Amiodarone|Arsenic Trioxide|Chloroquine|Cisplatin|Colchicine|Deferoxamine|Dexamethasone|Dietary Fats|Irinotecan|Mesalamine|Nicotine|Quercetin|Resveratrol|Simvastatin|Taurine|Testosterone|Vitamin B 12|Vitamin E	47.34	40
FASLG	356	Muscular Atrophy	MESH:D009133		2,5-hexanedione|AKT activator SC79|Arsenic Trioxide|Cisplatin|Dexamethasone|Irinotecan|Mifepristone|Nicotine|Quercetin|Resveratrol|Rifampin|Simvastatin|Testosterone|Vincristine|Zidovudine	47.32	40
KLF4	9314	Muscular Atrophy	MESH:D009133		Air Pollutants, Occupational|Amiodarone|Arsenic Trioxide|Cisplatin|Cocaine|Dexamethasone|Dietary Fats|Irinotecan|Mifepristone|Nicotine|Quercetin|Resveratrol|Testosterone|Zidovudine	47.20	36
VWF	7450	Muscular Atrophy	MESH:D009133		Arsenic Trioxide|Cisplatin|Cocaine|Dexamethasone|Dietary Fats|Hydrocortisone|Methylprednisolone|Mifepristone|Nicotine|Resveratrol|Simvastatin|Vincristine|Vitamin E	47.07	41
ASNS	440	Muscular Atrophy	MESH:D009133		Amiodarone|Arsenic Trioxide|Chromium|Cisplatin|Clofibrate|Dexamethasone|Dietary Fats|Methylprednisolone|Mifepristone|Prednisolone|Resveratrol|Testosterone|Tetracycline|triptolide|Zidovudine	46.98	44
ERN1	2081	Muscular Atrophy	MESH:D009133		AKT activator SC79|Amiodarone|Arsenic Trioxide|Cisplatin|Cocaine|Deferoxamine|Dexamethasone|Dietary Fats|Nicotine|perhexiline maleate|Quercetin|Resveratrol|Rifampin|Taurine|Vincristine	46.61	38
COL3A1	1281	Muscular Atrophy	MESH:D009133		Cisplatin|Cocaine|Colchicine|Dexamethasone|Dietary Fats|Glucocorticoids|Hydrocortisone|Mifepristone|Nicotine|Quercetin|Resveratrol|Simvastatin|Testosterone|Tubocurarine|Vincristine	46.45	39
IGFBP1	3484	Muscular Atrophy	MESH:D009133		Amiodarone|Arsenic Trioxide|Cisplatin|Clofibrate|Dexamethasone|Dietary Fats|Hydrocortisone|Mifepristone|Quercetin|Resveratrol|Rifampin|Testosterone|Tetracycline|triptolide	46.32	35
GPX4	2879	Muscular Atrophy	MESH:D009133		AKT activator SC79|Amiodarone|Arsenic Trioxide|Chloroquine|Cisplatin|Clofibrate|Deferoxamine|Dietary Fats|Quercetin|Resveratrol|Rifampin|Taurine|Testosterone|Tetracycline|triptolide	46.25	19
GAPDH	2597	Muscular Atrophy	MESH:D009133		2,5-hexanedione|Amiodarone|Arsenic Trioxide|Cisplatin|Clofibrate|Deferoxamine|Dexamethasone|Dietary Fats|Nicotine|Quercetin|Resveratrol|Simvastatin|Testosterone|Tetracycline|Vitamin E	46.21	37
HMGCS1	3157	Muscular Atrophy	MESH:D009133		Air Pollutants, Occupational|Amiodarone|Arsenic Trioxide|Cisplatin|Clofibrate|Cocaine|Dexamethasone|Dietary Fats|Nicotine|Prednisolone|Quercetin|Resveratrol|Testosterone|Tetracycline|triptolide	46.21	41
GCK	2645	Muscular Atrophy	MESH:D009133		Amiodarone|Arsenic Trioxide|Clofibrate|Deferoxamine|Dexamethasone|Dietary Fats|Resveratrol|Rifampin|Taurine|Testosterone|Tetracycline|triptolide|Vitamin B 12	46.20	34
LY6E	4061	Muscular Atrophy	MESH:D009133		Arsenic Trioxide|Cisplatin|Dexamethasone|Dietary Fats|Methylprednisolone|Mifepristone|Prednisolone|Resveratrol|Testosterone|triptolide|Vitamin E|Zidovudine	46.19	41
NFKB1	4790	Muscular Atrophy	MESH:D009133		Amiodarone|Arsenic Trioxide|Chloroquine|Cisplatin|Clofibrate|Cocaine|Dexamethasone|Dietary Fats|Irinotecan|Methylprednisolone|Mifepristone|Nicotine|Prednisone|Quercetin|Resveratrol|Simvastatin|Testosterone|Vitamin E	46.17	45
TLR4	7099	Muscular Atrophy	MESH:D009133		Air Pollutants, Occupational|Arsenic Trioxide|Chloroquine|Chromium|Cisplatin|Deferoxamine|Dexamethasone|Dietary Fats|Hydrocortisone|Irinotecan|Melphalan|Mesalamine|Nicotine|Quercetin|Resveratrol|Simvastatin|Testosterone	46.15	40
DCN	1634	Muscular Atrophy	MESH:D009133		2,5-hexanedione|Arsenic Trioxide|Cisplatin|Dexamethasone|Dietary Fats|Hydrocortisone|Melphalan|Mifepristone|Resveratrol|Testosterone|Vincristine|Vitamin E|Zidovudine	45.95	39
MAFF	23764	Muscular Atrophy	MESH:D009133		Amiodarone|Arsenic Trioxide|Chromium|Cisplatin|Clofibrate|Cocaine|Dexamethasone|Quercetin|Resveratrol|Rifampin|Testosterone|Tetracycline|triptolide|Vincristine	45.78	40
JAK1	3716	Muscular Atrophy	MESH:D009133		Amiodarone|Arsenic Trioxide|Cisplatin|Clofibrate|Cocaine|Dietary Fats|Methylprednisolone|Mifepristone|Quercetin|Resveratrol|Simvastatin|Testosterone|Tetracycline	45.76	20
SERPINE1	5054	Muscular Atrophy	MESH:D009133		Arsenic Trioxide|Chloroquine|Cisplatin|Clofibrate|Colchicine|Dexamethasone|Dietary Fats|Mifepristone|Nicotine|Quercetin|Resveratrol|Rifampin|Simvastatin|Testosterone|Vincristine|Vitamin B 12|Vitamin E	45.75	42
PIM1	5292	Muscular Atrophy	MESH:D009133		2,5-hexanedione|Arsenic Trioxide|Chromium|Cisplatin|Clofibrate|Cocaine|Dexamethasone|Diatrizoate|Dietary Fats|Mifepristone|Resveratrol|Testosterone|Vitamin E	45.64	35
ALPL	249	Muscular Atrophy	MESH:D009133		Air Pollutants, Occupational|Arsenic Trioxide|Chromium|Clofibrate|Colchicine|Deferoxamine|Dexamethasone|Dietary Fats|Methylprednisolone|Quercetin|Resveratrol|Rifampin|Simvastatin|triptolide|Vitamin E	45.62	39
NOS3	4846	Muscular Atrophy	MESH:D009133		Air Pollutants, Occupational|Amiodarone|Arsenic Trioxide|Chromium|Cisplatin|Clofibrate|Cocaine|Dexamethasone|Dietary Fats|Mifepristone|Nicotine|Quercetin|Resveratrol|Simvastatin|Testosterone|Vitamin E|Zidovudine	45.54	39
IGFBP2	3485	Muscular Atrophy	MESH:D009133		Amiodarone|Arsenic Trioxide|Cisplatin|Clofibrate|Cocaine|Dexamethasone|Dietary Fats|Nicotine|Quercetin|Resveratrol|Testosterone|Tetracycline|Vitamin E	45.33	35
AGT	183	Muscular Atrophy	MESH:D009133		Amiodarone|Chromium|Cisplatin|Clofibrate|Cocaine|Deferoxamine|Dexamethasone|Diatrizoate|Dietary Fats|Hydrocortisone|Irinotecan|Quercetin|Resveratrol|Simvastatin|Taurine|Testosterone|Tetracycline	45.31	38
BNIP3	664	Muscular Atrophy	MESH:D009133		Amiodarone|Arsenic Trioxide|Chloroquine|Cisplatin|Clofibrate|Cocaine|Deferoxamine|Dexamethasone|Dietary Fats|Nicotine|Quercetin|Simvastatin|Testosterone|Vincristine	45.31	38
CDK2	1017	Muscular Atrophy	MESH:D009133		Arsenic Trioxide|Ciprofloxacin|Cisplatin|Clofibrate|Colchicine|Deferoxamine|Dexamethasone|Dietary Fats|Mifepristone|Nicotine|Quercetin|Resveratrol|Simvastatin|Testosterone|triptolide|Vincristine	45.31	40
POU5F1	5460	Muscular Atrophy	MESH:D009133		Arsenic Trioxide|Ciprofloxacin|Cisplatin|Clofibrate|Deferoxamine|Dexamethasone|Hydrocortisone|Nicotine|Quercetin|Resveratrol|Testosterone|Tubocurarine|Zidovudine	45.27	37
FABP4	2167	Muscular Atrophy	MESH:D009133		Amiodarone|Cisplatin|Clofibrate|Deferoxamine|Dexamethasone|Dietary Fats|Hydrocortisone|Methylprednisolone|Mifepristone|Prednisone|Resveratrol|Tetracycline|Triamcinolone|triptolide|Zidovudine	45.25	46
LEP	3952	Muscular Atrophy	MESH:D009133		Arsenic Trioxide|Chloroquine|Chromium|Cisplatin|Clofibrate|Deferoxamine|Dexamethasone|Dietary Fats|Nicotine|Quercetin|Resveratrol|Rifampin|Simvastatin|Testosterone|Vitamin E|Zidovudine	45.25	40
GFAP	2670	Muscular Atrophy	MESH:D009133		2,5-hexanedione|Air Pollutants, Occupational|Amiodarone|Clofibrate|Cocaine|Dexamethasone|Dietary Fats|Methylprednisolone|Nicotine|Quercetin|Resveratrol|Testosterone|Vincristine|Vitamin B 12|Vitamin E	45.21	41
CCND1	595	Muscular Atrophy	MESH:D009133		AKT activator SC79|Arsenic Trioxide|Cisplatin|Clofibrate|Cocaine|Colchicine|Deferoxamine|Dexamethasone|Dietary Fats|Mifepristone|Nicotine|Quercetin|Resveratrol|Rifampin|Simvastatin|Testosterone|Tetracycline|triptolide|Vitamin E|Zidovudine	45.19	41
RB1	5925	Muscular Atrophy	MESH:D009133		Air Pollutants, Occupational|Arsenic Trioxide|Cisplatin|Colchicine|Deferoxamine|Dexamethasone|Dietary Fats|Glucocorticoids|Irinotecan|Mifepristone|Nicotine|Prednisone|Quercetin|Resveratrol|Simvastatin|Vincristine	45.12	43
G6PD	2539	Muscular Atrophy	MESH:D009133		Amiodarone|Arsenic Trioxide|Ciprofloxacin|Cisplatin|Cocaine|Dapsone|Dexamethasone|Dietary Fats|Nicotine|Quercetin|Resveratrol|Taurine|Testosterone|Tetracycline|Vitamin E	44.95	36
AKT2	208	Muscular Atrophy	MESH:D009133		AKT activator SC79|Arsenic Trioxide|Cisplatin|Clenbuterol|Dexamethasone|Dietary Fats|Hydrocortisone|Nicotine|Quercetin|Resveratrol|Testosterone|triptolide|Vincristine	44.92	36
CDKN1B	1027	Muscular Atrophy	MESH:D009133		Arsenic Trioxide|Cisplatin|Deferoxamine|Dexamethasone|Dietary Fats|Glucocorticoids|Mifepristone|Nicotine|Prednisone|Quercetin|Resveratrol|Simvastatin|Testosterone|triptolide|Vitamin E|Zidovudine	44.88	41
TH	7054	Muscular Atrophy	MESH:D009133		Air Pollutants, Occupational|Arsenic Trioxide|Cisplatin|Cocaine|Deferoxamine|Dexamethasone|Dietary Fats|Mifepristone|Nicotine|Quercetin|Resveratrol|Taurine|Testosterone|Vitamin B 12|Vitamin E	44.88	35
CYP2E1	1571	Muscular Atrophy	MESH:D009133		Amiodarone|Arsenic Trioxide|Cisplatin|Clofibrate|Deferoxamine|Dexamethasone|Dietary Fats|Hydrocortisone|Nicotine|Quercetin|Resveratrol|Rifampin|Taurine|Testosterone|Tetracycline|triptolide|Vitamin B 12|Vitamin E	44.75	39
MDM2	4193	Muscular Atrophy	MESH:D009133		Arsenic Trioxide|Cisplatin|Clofibrate|Deferoxamine|Irinotecan|Mifepristone|Nicotine|Quercetin|Resveratrol|Rifampin|Simvastatin|Testosterone|triptolide|Vincristine|Zidovudine	44.74	25
SGK1	6446	Muscular Atrophy	MESH:D009133		Arsenic Trioxide|Cisplatin|Clofibrate|Cocaine|Colchicine|Dexamethasone|Dietary Fats|Irinotecan|Melphalan|Mifepristone|Nicotine|Quercetin|Testosterone|Vincristine	44.72	36
MAP1LC3B	81631	Muscular Atrophy	MESH:D009133		Amiodarone|Arsenic Trioxide|Chloroquine|Cisplatin|Clofibrate|Deferoxamine|Dexamethasone|Dietary Fats|Quercetin|Resveratrol|Rifampin|Simvastatin|Taurine|Testosterone|triptolide|Vincristine	44.65	41
ZFP36	7538	Muscular Atrophy	MESH:D009133		Amiodarone|Arsenic Trioxide|Chloroquine|Cisplatin|Dexamethasone|Dietary Fats|Hydrocortisone|Mifepristone|Nicotine|Quercetin|Resveratrol|Testosterone|Vitamin E	44.57	35
CDH1	999	Muscular Atrophy	MESH:D009133		Amiodarone|Arsenic Trioxide|Chloroquine|Cisplatin|Clofibrate|Cocaine|Colchicine|Dexamethasone|Dietary Fats|Irinotecan|Mifepristone|Nicotine|Quercetin|Resveratrol|Testosterone|Vincristine|Vitamin E	44.54	42
MIR155	406947	Muscular Atrophy	MESH:D009133		2,5-hexanedione|Air Pollutants, Occupational|Arsenic Trioxide|Chloroquine|Cisplatin|Clofibrate|Deferoxamine|Dexamethasone|Dietary Fats|Quercetin|Resveratrol	44.50	34
CLGN	1047	Muscular Atrophy	MESH:D009133		Arsenic Trioxide|Chromium|Cisplatin|Dexamethasone|Dietary Fats|Irinotecan|Methylprednisolone|Prednisolone|Quercetin|Resveratrol|Testosterone	44.29	39
XBP1	7494	Muscular Atrophy	MESH:D009133		Air Pollutants, Occupational|AKT activator SC79|Amiodarone|Arsenic Trioxide|Cisplatin|Clofibrate|Cocaine|Deferoxamine|Dexamethasone|Dietary Fats|Nicotine|perhexiline maleate|Quercetin|Resveratrol|Simvastatin	44.21	36
DDIT4	54541	Muscular Atrophy	MESH:D009133		Amiodarone|Arsenic Trioxide|Cisplatin|Clofibrate|Colchicine|Dexamethasone|Dietary Fats|Irinotecan|Methylprednisolone|Mifepristone|Nicotine|Quercetin|Resveratrol|Testosterone	44.07	37
EIF2S1	1965	Muscular Atrophy	MESH:D009133		AKT activator SC79|Amiodarone|Arsenic Trioxide|Cisplatin|Cocaine|Dexamethasone|Dietary Fats|Nicotine|perhexiline maleate|Quercetin|Resveratrol|Rifampin|triptolide|Zidovudine	43.94	36
MBP	4155	Muscular Atrophy	MESH:D009133		2,5-hexanedione|Air Pollutants, Occupational|Amiodarone|Arsenic Trioxide|Cocaine|Dexamethasone|Dietary Fats|Irinotecan|Methylprednisolone|Nicotine|Rifampin|Testosterone|Vitamin B 12	43.91	35
IKBKB	3551	Muscular Atrophy	MESH:D009133		Arsenic Trioxide|Chloroquine|Chromium|Cisplatin|Cocaine|Colchicine|Dexamethasone|Dietary Fats|Quercetin|Resveratrol|Simvastatin|Taurine|Testosterone|triptolide	43.90	36
HSD11B2	3291	Muscular Atrophy	MESH:D009133		Dexamethasone|Dietary Fats|Glucocorticoids|Hydrocortisone|Mifepristone|Nicotine|Prednisolone|Prednisone|Quercetin|Resveratrol|Testosterone|Vecuronium Bromide|Vitamin E	43.75	43
GOT1	2805	Muscular Atrophy	MESH:D009133		Air Pollutants, Occupational|Arsenic Trioxide|Ciprofloxacin|Cisplatin|Clofibrate|Colchicine|Dexamethasone|Dietary Fats|Quercetin|Resveratrol|Rifampin|Testosterone|triptolide|Vitamin E	43.41	36
BHLHE40	8553	Muscular Atrophy	MESH:D009133		Amiodarone|Arsenic Trioxide|Chromium|Cisplatin|Clofibrate|Cocaine|Dexamethasone|Dietary Fats|Quercetin|Resveratrol|Rifampin|Testosterone|triptolide	43.39	35
CCNE1	898	Muscular Atrophy	MESH:D009133		Arsenic Trioxide|Ciprofloxacin|Cisplatin|Deferoxamine|Dexamethasone|Dietary Fats|Mifepristone|Nicotine|Quercetin|Resveratrol|Simvastatin|Testosterone|triptolide|Vincristine|Vitamin E	43.37	39
CLU	1191	Muscular Atrophy	MESH:D009133		2,5-hexanedione|Arsenic Trioxide|Chloroquine|Cisplatin|Clofibrate|Cocaine|Colchicine|Dexamethasone|Dietary Fats|Resveratrol|Testosterone|Tetracycline|triptolide|Vitamin E	43.33	38
LHB	3972	Muscular Atrophy	MESH:D009133		Amiodarone|Arsenic Trioxide|Cisplatin|Clofibrate|Cocaine|Dexamethasone|Dietary Fats|Mifepristone|Nicotine|Quercetin|Resveratrol|Simvastatin|Taurine|Testosterone|Vitamin E	43.28	35
TXNIP	10628	Muscular Atrophy	MESH:D009133		Arsenic Trioxide|Cisplatin|Clofibrate|Colchicine|Dexamethasone|Dietary Fats|Irinotecan|Methylprednisolone|Nicotine|Prednisolone|Quercetin|Resveratrol|triptolide|Vincristine	43.17	46
ABCB11	8647	Muscular Atrophy	MESH:D009133		Amiodarone|Cisplatin|Clofibrate|Colchicine|Dexamethasone|Dietary Fats|Mifepristone|Quercetin|Rifampin|Simvastatin|Taurine|Tetracycline|triptolide|Vitamin E|Zidovudine	42.93	34
CCNA2	890	Muscular Atrophy	MESH:D009133		Arsenic Trioxide|Cisplatin|Clofibrate|Cocaine|Deferoxamine|Dexamethasone|Irinotecan|Mifepristone|Nicotine|Quercetin|Resveratrol|Simvastatin|Testosterone|triptolide|Zidovudine	42.93	38
CEBPD	1052	Muscular Atrophy	MESH:D009133		Amiodarone|Arsenic Trioxide|Ciprofloxacin|Cisplatin|Clofibrate|Dexamethasone|Dietary Fats|Irinotecan|Quercetin|Resveratrol|Rifampin|Testosterone|Tetracycline	42.88	34
GLB1	2720	Muscular Atrophy	MESH:D009133		Air Pollutants, Occupational|Arsenic Trioxide|Chloroquine|Cisplatin|Clofibrate|Deferoxamine|Dexamethasone|Dietary Fats|Melphalan|Resveratrol|Simvastatin|Testosterone	42.82	36
CD44	960	Muscular Atrophy	MESH:D009133		Arsenic Trioxide|Ciprofloxacin|Cisplatin|Cocaine|Colchicine|Dietary Fats|Mifepristone|Nicotine|Resveratrol|Simvastatin|triptolide|Vincristine|Vitamin E|Zidovudine	42.81	22
PIK3R1	5295	Muscular Atrophy	MESH:D009133		2,5-hexanedione|Air Pollutants, Occupational|Arsenic Trioxide|Chromium|Cisplatin|Deferoxamine|Dexamethasone|Dietary Fats|Melphalan|Quercetin|Resveratrol|Testosterone|Vincristine|Vitamin E	42.81	39
MAPK14	1432	Muscular Atrophy	MESH:D009133		Air Pollutants, Occupational|Amiodarone|Arsenic Trioxide|Chloroquine|Cisplatin|Cocaine|Dexamethasone|Dietary Fats|Mesalamine|Prednisolone|Quercetin|Resveratrol|Simvastatin|Testosterone|triptolide	42.77	42
PRL	5617	Muscular Atrophy	MESH:D009133		Amiodarone|Chloroquine|Chromium|Cisplatin|Cocaine|Dexamethasone|Hydrocortisone|Methylprednisolone|Mifepristone|Nicotine|Quercetin|Resveratrol|Testosterone|Vitamin E	42.77	39
CYCS	54205	Muscular Atrophy	MESH:D009133		Arsenic Trioxide|Ciprofloxacin|Cisplatin|Clofibrate|Cocaine|Deferoxamine|Dexamethasone|Dietary Fats|Hydrocortisone|Mifepristone|Nicotine|Quercetin|Resveratrol|Taurine|triptolide|Vitamin E	42.60	36
CCL20	6364	Muscular Atrophy	MESH:D009133		Air Pollutants, Occupational|Arsenic Trioxide|Botulinum Toxins, Type A|Cisplatin|Dexamethasone|Glucocorticoids|Melphalan|Mesalamine|Methylprednisolone|Prednisolone|Resveratrol|Simvastatin|Vincristine	42.54	47
MIR212	406994	Muscular Atrophy	MESH:D009133		2,5-hexanedione|Arsenic Trioxide|Cisplatin|Cocaine|Dietary Fats|Quercetin|Resveratrol|Rifampin|Testosterone	42.47	13
PER1	5187	Muscular Atrophy	MESH:D009133		Air Pollutants, Occupational|Amiodarone|Cisplatin|Cocaine|Dapsone|Dexamethasone|Dietary Fats|Hydrocortisone|Mifepristone|Nicotine|Prednisolone|Testosterone	42.32	36
DNM1L	10059	Muscular Atrophy	MESH:D009133		Arsenic Trioxide|Bupivacaine|Cisplatin|Cocaine|Deferoxamine|Dexamethasone|Dietary Fats|Nicotine|Resveratrol|Simvastatin|triptolide|Vitamin E|Zidovudine	42.30	37
APOB	338	Muscular Atrophy	MESH:D009133		Amiodarone|Cisplatin|Clofibrate|Dexamethasone|Dietary Fats|Hydrocortisone|Mifepristone|Quercetin|Resveratrol|Rifampin|Simvastatin|Tetracycline|Vitamin E	42.21	34
CYP3A5	1577	Muscular Atrophy	MESH:D009133		Amiodarone|Cisplatin|Dexamethasone|Glucocorticoids|Hydrocortisone|Irinotecan|Mifepristone|Quercetin|Rifampin|Simvastatin|Testosterone|Vincristine|Vitamin E	42.21	36
BMAL1	406	Muscular Atrophy	MESH:D009133		Air Pollutants, Occupational|Cisplatin|Clofibrate|Cocaine|Dexamethasone|Dietary Fats|Hydrocortisone|Prednisolone|Quercetin|Resveratrol|Taurine|Testosterone	42.19	37
SLCO1A1	28248	Muscular Atrophy	MESH:D009133		Amiodarone|Cisplatin|Clofibrate|Dexamethasone|Dietary Fats|Resveratrol|Rifampin|Simvastatin|Taurine|Testosterone|Tetracycline|triptolide	42.19	34
FKBP5	2289	Muscular Atrophy	MESH:D009133		Amiodarone|Arsenic Trioxide|Clofibrate|Dapsone|Dexamethasone|Dietary Fats|Hydrocortisone|Irinotecan|Mifepristone|Resveratrol|Testosterone|Tetracycline|triptolide	42.07	34
MMP1	4312	Muscular Atrophy	MESH:D009133		Arsenic Trioxide|Chromium|Ciprofloxacin|Cisplatin|Clofibrate|Deferoxamine|Dexamethasone|Hydrocortisone|Mifepristone|Nicotine|Quercetin|Resveratrol|Simvastatin|Tubocurarine	42.06	36
CYP1B1	1545	Muscular Atrophy	MESH:D009133		Air Pollutants, Occupational|Amiodarone|Arsenic Trioxide|Chromium|Cisplatin|Dexamethasone|Dietary Fats|Hydrocortisone|Mifepristone|Nicotine|Quercetin|Resveratrol|Rifampin|Simvastatin|Testosterone|Tetracycline|Zidovudine	42.01	39
ACAA2	10449	Muscular Atrophy	MESH:D009133		Air Pollutants, Occupational|Arsenic Trioxide|Cisplatin|Clofibrate|Dexamethasone|Dietary Fats|Nicotine|Quercetin|Resveratrol|Simvastatin|Testosterone|Vitamin E	41.95	34
ACACB	32	Muscular Atrophy	MESH:D009133		Amiodarone|Cisplatin|Clofibrate|Dexamethasone|Dietary Fats|Resveratrol|Simvastatin|Testosterone|Tetracycline|triptolide|Vitamin B 12|Zidovudine	41.89	36
SLCO2B1	11309	Muscular Atrophy	MESH:D009133		Amiodarone|Arsenic Trioxide|Clofibrate|Dexamethasone|Dietary Fats|Irinotecan|Mesalamine|Quercetin|Resveratrol|Rifampin|Testosterone|Zidovudine	41.89	34
FOXP3	50943	Muscular Atrophy	MESH:D009133		Amiodarone|Arsenic Trioxide|Chloroquine|Cisplatin|Dietary Fats|Nicotine|Resveratrol|Simvastatin|Testosterone|triptolide|Zidovudine	41.81	18
IFIH1	64135	Muscular Atrophy	MESH:D009133		Arsenic Trioxide|Cisplatin|Dietary Fats|Methylprednisolone|Nicotine|Prednisolone|Quercetin|Resveratrol|Testosterone|Vincristine|Zidovudine	41.73	25
IFIT1	3434	Muscular Atrophy	MESH:D009133		Chloroquine|Cisplatin|Clofibrate|Dexamethasone|Dietary Fats|Methylprednisolone|Nicotine|Prednisolone|Quercetin|Testosterone|triptolide|Zidovudine	41.71	40
AR	367	Muscular Atrophy	MESH:D009133		Arsenic Trioxide|Chloroquine|Cisplatin|Clofibrate|Dexamethasone|Dietary Fats|Glucocorticoids|Hydrocortisone|Melphalan|Methylprednisolone|Mifepristone|Prednisolone|Prednisone|Quercetin|Resveratrol|Testosterone|Tetracycline|Triamcinolone	41.65	51
ABCB1A	18671	Muscular Atrophy	MESH:D009133		Amiodarone|Chloroquine|Cisplatin|Clofibrate|Colchicine|Dexamethasone|Dietary Fats|Irinotecan|Mifepristone|Prednisone|Rifampin|triptolide|Vincristine	41.61	40
SP1	6667	Muscular Atrophy	MESH:D009133		Arsenic Trioxide|Chloroquine|Cisplatin|Clofibrate|Cocaine|Deferoxamine|Irinotecan|Nicotine|Quercetin|Resveratrol|Simvastatin|triptolide|Vincristine	41.61	20
NCF1	653361	Muscular Atrophy	MESH:D009133		Arsenic Trioxide|Cisplatin|Cocaine|Dexamethasone|Dietary Fats|Irinotecan|Nicotine|Quercetin|Resveratrol|Simvastatin|Taurine|Testosterone|Vitamin B 12	41.52	34
HMGCR	3156	Muscular Atrophy	MESH:D009133		Amiodarone|Chromium|Cisplatin|Clofibrate|Dexamethasone|Dietary Fats|Hydrocortisone|Mifepristone|Nicotine|Quercetin|Resveratrol|Simvastatin|Testosterone|Tetracycline|triptolide	41.46	36
ENO1	2023	Muscular Atrophy	MESH:D009133		Amiodarone|Arsenic Trioxide|Cisplatin|Clofibrate|Deferoxamine|Dexamethasone|Dietary Fats|Irinotecan|Nicotine|Quercetin|Resveratrol|Simvastatin|Vitamin E	41.44	35
PTGES	9536	Muscular Atrophy	MESH:D009133		Air Pollutants, Occupational|Arsenic Trioxide|Cisplatin|Dexamethasone|Dietary Fats|Irinotecan|Mesalamine|Nicotine|Quercetin|Resveratrol|Simvastatin|Vitamin E	41.36	34
FOXA1	3169	Muscular Atrophy	MESH:D009133		Amiodarone|Arsenic Trioxide|Cisplatin|Clofibrate|Dietary Fats|Irinotecan|Quercetin|Resveratrol|Rifampin|Testosterone|Tetracycline	41.33	15
LDLR	3949	Muscular Atrophy	MESH:D009133		Air Pollutants, Occupational|Amiodarone|Chloroquine|Cisplatin|Clofibrate|Dexamethasone|Dietary Fats|Hydrocortisone|Mifepristone|Nicotine|Quercetin|Resveratrol|Rifampin|Simvastatin	41.28	36
H2AX	3014	Muscular Atrophy	MESH:D009133		Arsenic Trioxide|Bupivacaine|Cisplatin|Deferoxamine|Dexamethasone|Dietary Fats|Irinotecan|Melphalan|Nicotine|Quercetin|Resveratrol|Simvastatin|Testosterone|triptolide|Vincristine|Zidovudine	41.27	42
GSN	2934	Muscular Atrophy	MESH:D009133		2,5-hexanedione|Amiodarone|Arsenic Trioxide|Cisplatin|Clofibrate|Cocaine|Dexamethasone|Dietary Fats|Quercetin|Resveratrol|Testosterone|Vitamin E	41.13	34
ISYNA1	51477	Muscular Atrophy	MESH:D009133		Amiodarone|Cisplatin|Clofibrate|Dexamethasone|Dietary Fats|Quercetin|Resveratrol|Testosterone|Tetracycline|triptolide|Vitamin E	41.02	33
MYC	4609	Muscular Atrophy	MESH:D009133		AKT activator SC79|Amiodarone|Arsenic Trioxide|Cisplatin|Clofibrate|Colchicine|Deferoxamine|Dexamethasone|Dietary Fats|Mifepristone|Nicotine|Quercetin|Resveratrol|Testosterone|Tetracycline|triptolide|Vincristine	41.00	40
NR2F2	7026	Muscular Atrophy	MESH:D009133		Arsenic Trioxide|Cisplatin|Clofibrate|Cocaine|Dexamethasone|Hydrocortisone|Quercetin|Resveratrol|Testosterone|Vincristine|Vitamin E	40.94	37
FOXO3	2309	Muscular Atrophy	MESH:D009133		2,5-hexanedione|Arsenic Trioxide|Cisplatin|Clofibrate|Dexamethasone|Diatrizoate|Dietary Fats|Mifepristone|Quercetin|Resveratrol|Simvastatin|Testosterone|triptolide	40.88	34
ENC1	8507	Muscular Atrophy	MESH:D009133		Amiodarone|Arsenic Trioxide|Clofibrate|Cocaine|Colchicine|Dexamethasone|Dietary Fats|Mifepristone|Nicotine|Resveratrol|Testosterone|triptolide	40.80	33
ARG1	383	Muscular Atrophy	MESH:D009133		2,5-hexanedione|Amiodarone|Arsenic Trioxide|Cisplatin|Clofibrate|Colchicine|Dietary Fats|Hydrocortisone|Mifepristone|Quercetin|Resveratrol|Simvastatin|Testosterone	40.75	19
NR1H4	9971	Muscular Atrophy	MESH:D009133		Cisplatin|Clofibrate|Colchicine|Dexamethasone|Dietary Fats|Quercetin|Resveratrol|Rifampin|Simvastatin|Taurine|Testosterone|Tetracycline|triptolide|Vincristine	40.67	38
CD24	100133941	Muscular Atrophy	MESH:D009133		Arsenic Trioxide|Chromium|Cisplatin|Dexamethasone|Dietary Fats|Mifepristone|Quercetin|Resveratrol|Simvastatin|Testosterone|triptolide	40.65	32
CRH	1392	Muscular Atrophy	MESH:D009133		Arsenic Trioxide|Cocaine|Colchicine|Dexamethasone|Dietary Fats|Glucocorticoids|Hydrocortisone|Mifepristone|Nicotine|Prednisolone|Quercetin|Testosterone	40.53	34
DDX17	10521	Muscular Atrophy	MESH:D009133		Amiodarone|Cisplatin|Clofibrate|Dexamethasone|Dietary Fats|Irinotecan|Nicotine|Quercetin|Resveratrol|triptolide|Vitamin E	40.50	33
TMEM97	27346	Muscular Atrophy	MESH:D009133		Air Pollutants, Occupational|Amiodarone|Arsenic Trioxide|Clofibrate|Dexamethasone|Dietary Fats|Nicotine|Resveratrol|Testosterone|triptolide|Zidovudine	40.50	34
CCN1	3491	Muscular Atrophy	MESH:D009133		Arsenic Trioxide|Chloroquine|Cisplatin|Dexamethasone|Dietary Fats|Irinotecan|Methylprednisolone|Nicotine|Prednisolone|Quercetin|Rifampin|Simvastatin|Testosterone	40.46	40
ANGPTL4	51129	Muscular Atrophy	MESH:D009133		2,5-hexanedione|Amiodarone|Cisplatin|Clofibrate|Dexamethasone|Dietary Fats|Nicotine|Quercetin|Resveratrol|Rifampin|Simvastatin|Testosterone|Tetracycline	40.42	35
CCL3	6348	Muscular Atrophy	MESH:D009133		Air Pollutants, Occupational|Arsenic Trioxide|Cocaine|Dapsone|Dexamethasone|Dietary Fats|Hydrocortisone|Mesalamine|Mifepristone|Prednisolone|Quercetin|Resveratrol|Simvastatin|Testosterone	40.32	38
H4C3	8364	Muscular Atrophy	MESH:D009133		Arsenic Trioxide|Chromium|Cisplatin|Dexamethasone|Irinotecan|Quercetin|Testosterone|triptolide|Vincristine|Zidovudine	40.32	35
IRS1	3667	Muscular Atrophy	MESH:D009133		Arsenic Trioxide|Chromium|Cisplatin|Dexamethasone|Dietary Fats|Nicotine|Quercetin|Resveratrol|Simvastatin|Taurine|Testosterone|triptolide|Vitamin E	40.30	34
CAR3	12350	Muscular Atrophy	MESH:D009133		Amiodarone|Arsenic Trioxide|Cisplatin|Clofibrate|Dexamethasone|Dietary Fats|Nicotine|Quercetin|Resveratrol|Testosterone|Tetracycline	40.21	33
TYK2	7297	Muscular Atrophy	MESH:D009133		Amiodarone|Arsenic Trioxide|Clofibrate|Cocaine|Dexamethasone|Dietary Fats|Quercetin|Taurine|Tetracycline|triptolide	40.12	28
SCARB1	949	Muscular Atrophy	MESH:D009133		Chloroquine|Cisplatin|Clofibrate|Cocaine|Dexamethasone|Dietary Fats|Hydrocortisone|Mifepristone|Nicotine|Resveratrol|Rifampin|Simvastatin|Vecuronium Bromide	40.10	39
CP	1356	Muscular Atrophy	MESH:D009133		Amiodarone|Arsenic Trioxide|Cisplatin|Clofibrate|Colchicine|Deferoxamine|Dexamethasone|Dietary Fats|Mifepristone|Quercetin|Testosterone|triptolide|Vincristine	40.06	35
DNMT1	1786	Muscular Atrophy	MESH:D009133		Arsenic Trioxide|Chromium|Cisplatin|Clofibrate|Deferoxamine|Dexamethasone|Dietary Fats|Nicotine|Quercetin|Resveratrol|Testosterone|Vitamin B 12|Vitamin E	40.06	35
PRKCA	5578	Muscular Atrophy	MESH:D009133		Arsenic Trioxide|Cisplatin|Cocaine|Dexamethasone|Dietary Fats|Irinotecan|Mifepristone|Nicotine|Quercetin|Resveratrol|Taurine|Testosterone|triptolide	40.06	33
CPT1A	1374	Muscular Atrophy	MESH:D009133		Amiodarone|Arsenic Trioxide|Clofibrate|Dexamethasone|Dietary Fats|Hydrocortisone|Prednisone|Quercetin|Resveratrol|Rifampin|Taurine|Tetracycline|triptolide|Zidovudine	39.90	38
CDK4	1019	Muscular Atrophy	MESH:D009133		Air Pollutants, Occupational|Arsenic Trioxide|Cisplatin|Clofibrate|Cocaine|Dexamethasone|Nicotine|Quercetin|Resveratrol|Simvastatin|triptolide|Tubocurarine|Vitamin E|Zidovudine	39.84	38
CD86	942	Muscular Atrophy	MESH:D009133		Amiodarone|Arsenic Trioxide|Cisplatin|Hydrocortisone|Mifepristone|Nicotine|Quercetin|Resveratrol|Simvastatin|Testosterone|triptolide|Vincristine|Vitamin E	39.75	23
IL13	3596	Muscular Atrophy	MESH:D009133		Air Pollutants, Occupational|Arsenic Trioxide|Chloroquine|Dexamethasone|Dietary Fats|Prednisolone|Prednisone|Quercetin|Resveratrol|Rifampin|Simvastatin|triptolide|Vitamin E	39.75	42
NR1H3	10062	Muscular Atrophy	MESH:D009133		Arsenic Trioxide|Cisplatin|Clofibrate|Dexamethasone|Dietary Fats|Nicotine|Quercetin|Resveratrol|Rifampin|Simvastatin|Testosterone|Vecuronium Bromide	39.75	37
CXCL10	3627	Muscular Atrophy	MESH:D009133		Air Pollutants, Occupational|Arsenic Trioxide|Chloroquine|Cisplatin|Cocaine|Dexamethasone|Dietary Fats|Hydrocortisone|Quercetin|Resveratrol|Rifampin|Simvastatin|Testosterone|Vincristine	39.72	40
SREBF1	6720	Muscular Atrophy	MESH:D009133		Amiodarone|Arsenic Trioxide|Cisplatin|Clofibrate|Deferoxamine|Dexamethasone|Dietary Fats|Hydrocortisone|Nicotine|Quercetin|Resveratrol|Simvastatin|Testosterone|Tetracycline|Vincristine	39.72	40
UCP2	7351	Muscular Atrophy	MESH:D009133		Amiodarone|Arsenic Trioxide|Cisplatin|Clofibrate|Deferoxamine|Dexamethasone|Dietary Fats|Hydrocortisone|Quercetin|Resveratrol|Tetracycline|Vincristine|Vitamin E	39.71	38
FOSB	2354	Muscular Atrophy	MESH:D009133		Air Pollutants, Occupational|Amiodarone|Arsenic Trioxide|Cisplatin|Clofibrate|Cocaine|Dexamethasone|Dietary Fats|Irinotecan|Melphalan|Nicotine|Simvastatin	39.70	33
BIRC5	332	Muscular Atrophy	MESH:D009133		Amiodarone|Arsenic Trioxide|Chloroquine|Cisplatin|Dexamethasone|Dietary Fats|Irinotecan|Melphalan|Mifepristone|Nicotine|Quercetin|Resveratrol|Simvastatin|Testosterone|Vitamin E	39.69	37
INS1	16333	Muscular Atrophy	MESH:D009133		AKT activator SC79|Arsenic Trioxide|Chromium|Colchicine|Deferoxamine|Dexamethasone|Dietary Fats|Hydrocortisone|Methylprednisolone|Nicotine|Quercetin|Resveratrol|Taurine|Testosterone|Vitamin E	39.67	36
ABCC1	4363	Muscular Atrophy	MESH:D009133		Arsenic Trioxide|Chloroquine|Cisplatin|Colchicine|Dexamethasone|Hydrocortisone|Irinotecan|Melphalan|Quercetin|Resveratrol|Rifampin|Testosterone|Vincristine|Zidovudine	39.54	42
EIF4EBP1	1978	Muscular Atrophy	MESH:D009133		Amiodarone|Arsenic Trioxide|Chloroquine|Cisplatin|Clofibrate|Dexamethasone|Dietary Fats|Nicotine|Quercetin|Resveratrol|Simvastatin|Testosterone|Zidovudine	39.52	37
NR1I3	9970	Muscular Atrophy	MESH:D009133		Amiodarone|Cisplatin|Clofibrate|Cocaine|Dexamethasone|Dietary Fats|Glucocorticoids|Irinotecan|Mifepristone|Quercetin|Resveratrol|Rifampin|Simvastatin|Testosterone|Tetracycline	39.52	36
ATF4	468	Muscular Atrophy	MESH:D009133		AKT activator SC79|Amiodarone|Arsenic Trioxide|Chloroquine|Cisplatin|Clofibrate|Cocaine|Dexamethasone|Dietary Fats|perhexiline maleate|Quercetin|Resveratrol|Rifampin|triptolide	39.51	36
UGT1A9	54600	Muscular Atrophy	MESH:D009133		Arsenic Trioxide|Cisplatin|Clofibrate|Dexamethasone|Dietary Fats|Irinotecan|Nicotine|Quercetin|Resveratrol|Rifampin|Testosterone|Vitamin E	39.51	34
SCD1	20249	Muscular Atrophy	MESH:D009133		Amiodarone|Arsenic Trioxide|Chloroquine|Cisplatin|Clofibrate|Dexamethasone|Dietary Fats|Nicotine|Resveratrol|Rifampin|Taurine|Testosterone|triptolide	39.44	36
RNASEH2A	10535	Muscular Atrophy	MESH:D009133		Amiodarone|Arsenic Trioxide|Chromium|Cisplatin|Clofibrate|Dietary Fats|Quercetin|Resveratrol|Testosterone|Tetracycline	39.43	14
RGS2	5997	Muscular Atrophy	MESH:D009133		Arsenic Trioxide|Cisplatin|Cocaine|Dexamethasone|Dietary Fats|Melphalan|Nicotine|Quercetin|Simvastatin|Testosterone|triptolide|Vitamin E	39.41	32
ADIPOQ	9370	Muscular Atrophy	MESH:D009133		Arsenic Trioxide|Dexamethasone|Dietary Fats|Hydrocortisone|Mifepristone|Prednisone|Quercetin|Resveratrol|Rifampin|Simvastatin|Testosterone|Triamcinolone|Vitamin E|Zidovudine	39.36	41
FDFT1	2222	Muscular Atrophy	MESH:D009133		Amiodarone|Cisplatin|Clofibrate|Cocaine|Dexamethasone|Dietary Fats|Quercetin|Resveratrol|Simvastatin|Tetracycline|triptolide|Vincristine	39.36	37
SLC25A20	788	Muscular Atrophy	MESH:D009133		Air Pollutants, Occupational|Amiodarone|Cisplatin|Clofibrate|Dexamethasone|Dietary Fats|Quercetin|Resveratrol|Testosterone|Tetracycline|Zidovudine	39.33	34
DIO2	1734	Muscular Atrophy	MESH:D009133		Cisplatin|Clofibrate|Deferoxamine|Dexamethasone|Dietary Fats|Glucocorticoids|Methylprednisolone|Mifepristone|Prednisolone|Quercetin|Resveratrol|Vitamin E	39.31	40
GADD45G	10912	Muscular Atrophy	MESH:D009133		Amiodarone|Cisplatin|Clofibrate|Colchicine|Dexamethasone|Dietary Fats|Irinotecan|Resveratrol|Testosterone|triptolide|Vincristine|Vitamin B 12	39.31	38
OAS1	4938	Muscular Atrophy	MESH:D009133		Air Pollutants, Occupational|Cisplatin|Dexamethasone|Dietary Fats|Methylprednisolone|Nicotine|Prednisolone|Quercetin|Testosterone|Zidovudine	39.25	37
BIRC2	329	Muscular Atrophy	MESH:D009133		Air Pollutants, Occupational|Arsenic Trioxide|Cisplatin|Dexamethasone|Dietary Fats|Irinotecan|Nicotine|Quercetin|Resveratrol|Simvastatin|Vincristine|Vitamin E	39.12	37
LMNA	4000	Muscular Atrophy	MESH:D009133		2,5-hexanedione|Air Pollutants, Occupational|Arsenic Trioxide|Cisplatin|Clofibrate|Dexamethasone|Dietary Fats|Quercetin|Resveratrol|triptolide|Vincristine|Vitamin E	39.07	37
HSP90AA1	3320	Muscular Atrophy	MESH:D009133		Air Pollutants, Occupational|Arsenic Trioxide|Cisplatin|Clofibrate|Cocaine|Dexamethasone|Dietary Fats|Nicotine|Quercetin|Resveratrol|Simvastatin|triptolide|Vitamin E	39.04	35
INHA	3623	Muscular Atrophy	MESH:D009133		Clofibrate|Cocaine|Colchicine|Dexamethasone|Dietary Fats|Quercetin|Resveratrol|Simvastatin|Testosterone|Vincristine	38.97	34
TAT	6898	Muscular Atrophy	MESH:D009133		Arsenic Trioxide|Cisplatin|Clofibrate|Colchicine|Dexamethasone|Glucocorticoids|Hydrocortisone|Mifepristone|Prednisolone|Tetracycline|triptolide	38.82	35
NUPR1	26471	Muscular Atrophy	MESH:D009133		Amiodarone|Arsenic Trioxide|Cisplatin|Clofibrate|Cocaine|Dexamethasone|Dietary Fats|Nicotine|Quercetin|Resveratrol|Testosterone|Tetracycline	38.79	34
CXCL12	6387	Muscular Atrophy	MESH:D009133		Arsenic Trioxide|Chloroquine|Cisplatin|Dexamethasone|Dietary Fats|Irinotecan|Melphalan|Mifepristone|Prednisone|Resveratrol|Simvastatin|Tetracycline|Vincristine	38.78	42
ODC1	4953	Muscular Atrophy	MESH:D009133		Amiodarone|Arsenic Trioxide|Cisplatin|Clenbuterol|Clofibrate|Colchicine|Dexamethasone|Quercetin|Resveratrol|Testosterone|Tetracycline|triptolide|Vitamin E	38.78	35
SESN2	83667	Muscular Atrophy	MESH:D009133		Amiodarone|Arsenic Trioxide|Cisplatin|Clofibrate|Deferoxamine|Dietary Fats|Irinotecan|Quercetin|Resveratrol|Simvastatin|Tetracycline|Vincristine	38.75	17
MR1	3140	Muscular Atrophy	MESH:D009133		Arsenic Trioxide|Cisplatin|Cocaine|Dietary Fats|Quercetin|Resveratrol|Rifampin|Vincristine|Vitamin E|Zidovudine	38.71	16
SMAD3	4088	Muscular Atrophy	MESH:D009133		Arsenic Trioxide|Cisplatin|Cocaine|Dexamethasone|Dietary Fats|Irinotecan|Melphalan|Nicotine|Quercetin|Resveratrol|Simvastatin|Testosterone|Vitamin E	38.71	35
RHOA	387	Muscular Atrophy	MESH:D009133		Arsenic Trioxide|Cisplatin|Clofibrate|Cocaine|Dexamethasone|Dietary Fats|Prednisolone|Quercetin|Resveratrol|Simvastatin|Testosterone|triptolide	38.70	38
CCNB1	891	Muscular Atrophy	MESH:D009133		Arsenic Trioxide|Ciprofloxacin|Cisplatin|Clofibrate|Colchicine|Deferoxamine|Dexamethasone|Irinotecan|Nicotine|Quercetin|Resveratrol|Testosterone|triptolide|Vincristine|Zidovudine	38.60	41
SLC29A1	2030	Muscular Atrophy	MESH:D009133		Arsenic Trioxide|Cisplatin|Clofibrate|Dexamethasone|Quercetin|Rifampin|Testosterone|triptolide|Vincristine|Vitamin E|Zidovudine	38.58	36
CCL5	6352	Muscular Atrophy	MESH:D009133		Air Pollutants, Occupational|Arsenic Trioxide|Chloroquine|Cisplatin|Dexamethasone|Dietary Fats|Nicotine|Quercetin|Resveratrol|Rifampin|Simvastatin|Testosterone|Vincristine|Vitamin E	38.54	40
XIAP	331	Muscular Atrophy	MESH:D009133		2,5-hexanedione|Arsenic Trioxide|Cisplatin|Clofibrate|Dexamethasone|Irinotecan|Nicotine|Quercetin|Resveratrol|Rifampin|Simvastatin|triptolide|Vitamin E	38.54	36
HES1	3280	Muscular Atrophy	MESH:D009133		Arsenic Trioxide|Cisplatin|Clofibrate|Dexamethasone|Dietary Fats|Irinotecan|Mifepristone|Quercetin|Resveratrol|Testosterone|triptolide|Vitamin E	38.48	33
S100A8	6279	Muscular Atrophy	MESH:D009133		Arsenic Trioxide|Cisplatin|Colchicine|Dexamethasone|Dietary Fats|Resveratrol|Simvastatin|Testosterone|Tetracycline|Vincristine|Vitamin B 12|Zidovudine	38.30	39
ABCC5	10057	Muscular Atrophy	MESH:D009133		Arsenic Trioxide|Cisplatin|Cocaine|Dexamethasone|Dietary Fats|Quercetin|Resveratrol|Rifampin|Testosterone|Vincristine|Zidovudine	38.22	37
SMAD2	4087	Muscular Atrophy	MESH:D009133		Arsenic Trioxide|Chromium|Cisplatin|Clofibrate|Dexamethasone|Dietary Fats|Melphalan|Nicotine|Quercetin|Resveratrol|Simvastatin|Vincristine	38.21	37
SLC27A2	11001	Muscular Atrophy	MESH:D009133		Amiodarone|Arsenic Trioxide|Clofibrate|Dexamethasone|Dietary Fats|Quercetin|Resveratrol|Rifampin|Testosterone|Tetracycline|Zidovudine	38.16	33
CDKN2C	1031	Muscular Atrophy	MESH:D009133		Amiodarone|Arsenic Trioxide|Cisplatin|Dexamethasone|Dietary Fats|Quercetin|Resveratrol|Testosterone|triptolide|Vincristine|Zidovudine	38.10	37
AHR	196	Muscular Atrophy	MESH:D009133		Air Pollutants, Occupational|Amiodarone|Arsenic Trioxide|Chromium|Cisplatin|Clofibrate|Colchicine|Dexamethasone|Dietary Fats|Mifepristone|Nicotine|Prednisolone|Quercetin|Resveratrol|Rifampin|Testosterone|Vitamin E	38.05	42
CALR	811	Muscular Atrophy	MESH:D009133		Amiodarone|Arsenic Trioxide|Chloroquine|Chromium|Cisplatin|Clofibrate|Cocaine|Dexamethasone|Nicotine|Resveratrol|Testosterone|Vitamin E	38.04	36
FGF2	2247	Muscular Atrophy	MESH:D009133		Arsenic Trioxide|Cisplatin|Cocaine|Colchicine|Dexamethasone|Dietary Fats|Irinotecan|Nicotine|Quercetin|Resveratrol|Simvastatin|Testosterone|Vitamin E	38.02	35
LDHA	3939	Muscular Atrophy	MESH:D009133		Arsenic Trioxide|Bupivacaine|Chloroquine|Cisplatin|Clofibrate|Colchicine|Deferoxamine|Dexamethasone|Dietary Fats|Quercetin|Resveratrol|triptolide|Vitamin E	38.02	36
ACAT1	38	Muscular Atrophy	MESH:D009133		Amiodarone|Arsenic Trioxide|Cisplatin|Clofibrate|Dexamethasone|Dietary Fats|Irinotecan|Quercetin|Resveratrol|Tetracycline|Vitamin E	37.99	33
MMP12	4321	Muscular Atrophy	MESH:D009133		Air Pollutants, Occupational|Arsenic Trioxide|Cisplatin|Dexamethasone|Dietary Fats|Methylprednisolone|Prednisolone|Quercetin|Simvastatin|Testosterone|triptolide	37.99	37
NFE2L1	4779	Muscular Atrophy	MESH:D009133		Arsenic Trioxide|Cisplatin|Clofibrate|Cocaine|Dexamethasone|Nicotine|Resveratrol|Testosterone|Vincristine|Vitamin E	37.79	36
CYP3A23-3A1	25642	Muscular Atrophy	MESH:D009133		Amiodarone|Ciprofloxacin|Cisplatin|Clofibrate|Cocaine|Dexamethasone|Dietary Fats|Hydrocortisone|Mifepristone|Rifampin|Testosterone|triptolide	37.78	32
CYP7A1	1581	Muscular Atrophy	MESH:D009133		Amiodarone|Chloroquine|Chromium|Clofibrate|Dexamethasone|Dietary Fats|Mifepristone|Resveratrol|Rifampin|Simvastatin|Testosterone|Tetracycline|triptolide	37.76	35
NR1I2	8856	Muscular Atrophy	MESH:D009133		Amiodarone|Cisplatin|Clofibrate|Dexamethasone|Dietary Fats|Glucocorticoids|Irinotecan|Mifepristone|Quercetin|Resveratrol|Rifampin|Simvastatin|Testosterone|triptolide|Vincristine|Vitamin E	37.76	40
PLD1	5337	Muscular Atrophy	MESH:D009133		Amiodarone|Cisplatin|Clofibrate|Dexamethasone|Irinotecan|Mifepristone|Nicotine|Quercetin|Resveratrol|Testosterone|Tetracycline	37.76	33
GPX3	2878	Muscular Atrophy	MESH:D009133		Arsenic Trioxide|Cisplatin|Dexamethasone|Dietary Fats|Irinotecan|Nicotine|Quercetin|Resveratrol|Testosterone|Tetracycline|triptolide|Vitamin E	37.74	34
SDC4	6385	Muscular Atrophy	MESH:D009133		Air Pollutants, Occupational|Arsenic Trioxide|Cisplatin|Clofibrate|Dexamethasone|Irinotecan|Nicotine|Quercetin|Simvastatin|Testosterone|triptolide	37.70	32
APP	351	Muscular Atrophy	MESH:D009133		Arsenic Trioxide|Chloroquine|Clofibrate|Cocaine|Creatine|Deferoxamine|Dexamethasone|Dietary Fats|Nicotine|Quercetin|Resveratrol|Simvastatin|Tubocurarine|Vitamin B 12|Vitamin E	37.68	36
HPGD	3248	Muscular Atrophy	MESH:D009133		Arsenic Trioxide|Cisplatin|Clofibrate|Dexamethasone|Dietary Fats|Mifepristone|Prednisolone|Resveratrol|Testosterone|Tetracycline|Triamcinolone	37.65	40
MGMT	4255	Muscular Atrophy	MESH:D009133		Air Pollutants, Occupational|Cisplatin|Clofibrate|Colchicine|Dexamethasone|Glucocorticoids|Irinotecan|Mifepristone|N'-(2-chloroethyl)-N-(2-(methylsulfonyl)ethyl)-N'-nitrosourea|Resveratrol|Testosterone|Vincristine	37.61	37
HSPA1A	3303	Muscular Atrophy	MESH:D009133		Air Pollutants, Occupational|Arsenic Trioxide|Cisplatin|Clofibrate|Cocaine|Deferoxamine|Dexamethasone|Dietary Fats|Quercetin|Resveratrol|Tetracycline|triptolide|Vitamin E	37.46	35
NR0B2	8431	Muscular Atrophy	MESH:D009133		Chloroquine|Chromium|Ciprofloxacin|Clofibrate|Dexamethasone|Dietary Fats|Mesalamine|Quercetin|Resveratrol|Rifampin|Testosterone|triptolide	37.41	34
F2	2147	Muscular Atrophy	MESH:D009133		Amiodarone|Clofibrate|Colchicine|Dexamethasone|Diatrizoate|Dietary Fats|Nicotine|Quercetin|Resveratrol|Simvastatin|Vincristine|Vitamin E	37.37	36
RPS6KB1	6198	Muscular Atrophy	MESH:D009133		Amiodarone|Arsenic Trioxide|Chloroquine|Chromium|Cisplatin|Clofibrate|Dexamethasone|Irinotecan|Nicotine|Quercetin|Resveratrol|Simvastatin|Testosterone	37.34	37
SPP1	6696	Muscular Atrophy	MESH:D009133		Air Pollutants, Occupational|Arsenic Trioxide|Cisplatin|Dexamethasone|Dietary Fats|Hydrocortisone|Mesalamine|Nicotine|Quercetin|Resveratrol|Simvastatin|Testosterone|Tetracycline|Tubocurarine	37.34	36
TYMS	7298	Muscular Atrophy	MESH:D009133		Arsenic Trioxide|Chromium|Cisplatin|Dietary Fats|Irinotecan|Prednisone|Quercetin|Resveratrol|Simvastatin|Testosterone|Vincristine|Zidovudine	37.33	23
AK3	50808	Muscular Atrophy	MESH:D009133		Cisplatin|Clofibrate|Cocaine|Dexamethasone|Nicotine|Quercetin|Testosterone|Tetracycline|Vincristine|Vitamin E	37.32	34
XDH	7498	Muscular Atrophy	MESH:D009133		Cisplatin|Clofibrate|Cocaine|Dexamethasone|Dietary Fats|Nicotine|Quercetin|Resveratrol|Taurine|Testosterone|triptolide|Tubocurarine|Vitamin E	37.30	34
ME1	4199	Muscular Atrophy	MESH:D009133		Amiodarone|Arsenic Trioxide|Cisplatin|Clofibrate|Dexamethasone|Dietary Fats|Nicotine|Resveratrol|Testosterone|Tetracycline|triptolide|Zidovudine	37.09	36
BSCL2	26580	Muscular Atrophy	MESH:D009133		Cisplatin|Cocaine|Dexamethasone|Dietary Fats|Mifepristone|Quercetin|Resveratrol|Tetracycline|Vitamin E	37.00	30
CCND2	894	Muscular Atrophy	MESH:D009133		Arsenic Trioxide|Cisplatin|Clofibrate|Deferoxamine|Dexamethasone|Nicotine|Quercetin|Resveratrol|Testosterone|triptolide|Vitamin E|Zidovudine	36.97	36
TFRC	7037	Muscular Atrophy	MESH:D009133		Arsenic Trioxide|Cisplatin|Clofibrate|Cocaine|Deferoxamine|Dexamethasone|Dietary Fats|Irinotecan|Nicotine|Quercetin|Resveratrol|Simvastatin|Testosterone	36.96	35
ALDOC	230	Muscular Atrophy	MESH:D009133		Arsenic Trioxide|Cisplatin|Clofibrate|Dexamethasone|Dietary Fats|Mifepristone|Quercetin|Resveratrol|Testosterone|triptolide|Vincristine	36.95	35
POR	5447	Muscular Atrophy	MESH:D009133		Amiodarone|Cisplatin|Clofibrate|Dexamethasone|Dietary Fats|Irinotecan|Quercetin|Resveratrol|Rifampin|Testosterone|triptolide|Vitamin E|Zidovudine	36.93	36
COX1	4512	Muscular Atrophy	MESH:D009133		Arsenic Trioxide|Clofibrate|Cocaine|Deferoxamine|Dexamethasone|Dietary Fats|Hydrocortisone|Nicotine|Quercetin|Resveratrol|Zidovudine	36.89	33
PPP1R15A	23645	Muscular Atrophy	MESH:D009133		Amiodarone|Arsenic Trioxide|Cisplatin|Clofibrate|Cocaine|Colchicine|Dexamethasone|Dietary Fats|Quercetin|Resveratrol|Testosterone|Vincristine	36.89	37
PRKCD	5580	Muscular Atrophy	MESH:D009133		Arsenic Trioxide|Cisplatin|Cocaine|Deferoxamine|Dietary Fats|Irinotecan|Nicotine|Quercetin|Resveratrol|Taurine|Testosterone|Vincristine	36.89	19
RAB31	11031	Muscular Atrophy	MESH:D009133		Amiodarone|Arsenic Trioxide|Cisplatin|Clofibrate|Cocaine|Irinotecan|Quercetin|Resveratrol|Tetracycline|Vitamin E	36.88	13
IL12B	3593	Muscular Atrophy	MESH:D009133		Arsenic Trioxide|Chloroquine|Dexamethasone|Dietary Fats|Mesalamine|Mifepristone|Nicotine|Prednisolone|Prednisone|Quercetin|Resveratrol|Simvastatin|triptolide	36.87	41
RRM2	6241	Muscular Atrophy	MESH:D009133		Amiodarone|Arsenic Trioxide|Cisplatin|Dexamethasone|Dietary Fats|Mifepristone|Quercetin|Resveratrol|Testosterone|Tetracycline|Vincristine|Vitamin B 12	36.85	36
NR4A3	8013	Muscular Atrophy	MESH:D009133		Air Pollutants, Occupational|Arsenic Trioxide|Cisplatin|Cocaine|Dexamethasone|Dietary Fats|Melphalan|Methylprednisolone|Prednisolone|Quercetin|Simvastatin	36.84	38
PDK4	5166	Muscular Atrophy	MESH:D009133		Air Pollutants, Occupational|Amiodarone|Cisplatin|Clenbuterol|Clofibrate|Dexamethasone|Dietary Fats|Quercetin|Resveratrol|Simvastatin|Tetracycline|triptolide	36.81	33
CHEK1	1111	Muscular Atrophy	MESH:D009133		Arsenic Trioxide|Ciprofloxacin|Cisplatin|Clofibrate|Deferoxamine|Irinotecan|Melphalan|Mifepristone|Quercetin|Resveratrol|Testosterone|Zidovudine	36.77	18
ALDH1A1	216	Muscular Atrophy	MESH:D009133		Amiodarone|Arsenic Trioxide|Ciprofloxacin|Cisplatin|Clofibrate|Dexamethasone|Dietary Fats|Irinotecan|Nicotine|Quercetin|Resveratrol|Testosterone|Tetracycline	36.75	34
VLDLR	7436	Muscular Atrophy	MESH:D009133		Amiodarone|Arsenic Trioxide|Cisplatin|Clofibrate|Dexamethasone|Dietary Fats|Irinotecan|Mifepristone|Prednisolone|Quercetin|Testosterone	36.74	34
DPYD	1806	Muscular Atrophy	MESH:D009133		Air Pollutants, Occupational|Amiodarone|Arsenic Trioxide|Cisplatin|Clofibrate|Dexamethasone|Dietary Fats|Irinotecan|Quercetin|Resveratrol|Vincristine	36.69	36
PTEN	5728	Muscular Atrophy	MESH:D009133		Arsenic Trioxide|Chloroquine|Cisplatin|Cocaine|Dexamethasone|Dietary Fats|Nicotine|Quercetin|Resveratrol|Simvastatin|Testosterone|Tetracycline|triptolide	36.66	36
TIMP2	7077	Muscular Atrophy	MESH:D009133		Arsenic Trioxide|Chloroquine|Cisplatin|Dexamethasone|Dietary Fats|Mesalamine|Nicotine|Quercetin|Resveratrol|Simvastatin|Testosterone|Zidovudine	36.62	36
SLCO2A1	6578	Muscular Atrophy	MESH:D009133		Clofibrate|Dexamethasone|Dietary Fats|Mifepristone|Nicotine|Quercetin|Resveratrol|Rifampin|triptolide|Zidovudine	36.59	31
ITGB3BP	23421	Muscular Atrophy	MESH:D009133		Arsenic Trioxide|Chromium|Cisplatin|Dietary Fats|Irinotecan|Quercetin|Resveratrol|Simvastatin|Vitamin E	36.57	11
FN1	2335	Muscular Atrophy	MESH:D009133		AKT activator SC79|Arsenic Trioxide|Cisplatin|Clofibrate|Colchicine|Deferoxamine|Dexamethasone|Dietary Fats|Irinotecan|Nicotine|Quercetin|Resveratrol|Simvastatin|Testosterone	36.56	35
GSTZ1	2954	Muscular Atrophy	MESH:D009133		Amiodarone|Arsenic Trioxide|Cisplatin|Clofibrate|Dexamethasone|Dietary Fats|Quercetin|Resveratrol|Testosterone|Vitamin B 12	36.52	32
HSD3B1	3283	Muscular Atrophy	MESH:D009133		Cisplatin|Dexamethasone|Dietary Fats|Glucocorticoids|Hydrocortisone|Mifepristone|Nicotine|Quercetin|Resveratrol|Simvastatin|Testosterone|Vitamin E	36.50	33
IL1RN	3557	Muscular Atrophy	MESH:D009133		Air Pollutants, Occupational|Arsenic Trioxide|Cisplatin|Clofibrate|Dexamethasone|Dietary Fats|Methylprednisolone|Nicotine|Prednisolone|Quercetin|Resveratrol|Testosterone	36.50	40
ACTB	60	Muscular Atrophy	MESH:D009133		Arsenic Trioxide|Cisplatin|Clofibrate|Dexamethasone|Dietary Fats|Mifepristone|Nicotine|Quercetin|Resveratrol|Simvastatin|triptolide|Vitamin E	36.47	33
CD14	929	Muscular Atrophy	MESH:D009133		Air Pollutants, Occupational|Arsenic Trioxide|Botulinum Toxins, Type A|Clofibrate|Colchicine|Dexamethasone|Dietary Fats|Hydrocortisone|Resveratrol|Simvastatin|Testosterone|Vincristine	36.47	38
ALOX5AP	241	Muscular Atrophy	MESH:D009133		Arsenic Trioxide|Cisplatin|Dexamethasone|Dietary Fats|Quercetin|Resveratrol|Simvastatin|Testosterone|Tetracycline|Zidovudine	36.45	33
NDRG1	10397	Muscular Atrophy	MESH:D009133		Arsenic Trioxide|Chloroquine|Cisplatin|Clofibrate|Deferoxamine|Dexamethasone|Dietary Fats|Irinotecan|Quercetin|Resveratrol|Simvastatin|Testosterone	36.43	35
BBC3	27113	Muscular Atrophy	MESH:D009133		Amiodarone|Arsenic Trioxide|Chloroquine|Chromium|Cisplatin|Deferoxamine|Dexamethasone|Dietary Fats|Resveratrol|Simvastatin|Testosterone|triptolide	36.39	36
MPZ	4359	Muscular Atrophy	MESH:D009133		Amiodarone|Arsenic Trioxide|Cisplatin|Dietary Fats|Quercetin|Resveratrol|Testosterone|Tetracycline|Vincristine	36.36	16
CYP2C8	1558	Muscular Atrophy	MESH:D009133		Amiodarone|Chloroquine|Cocaine|Dapsone|Dexamethasone|Quercetin|Resveratrol|Rifampin|Simvastatin|triptolide|Vincristine	36.24	37
IL5	3567	Muscular Atrophy	MESH:D009133		Air Pollutants, Occupational|Dexamethasone|Dietary Fats|Glucocorticoids|Hydrocortisone|Methylprednisolone|Mifepristone|Prednisolone|Prednisone|Quercetin|Resveratrol|Vitamin E	36.24	42
EPO	2056	Muscular Atrophy	MESH:D009133		Cisplatin|Deferoxamine|Dexamethasone|Dietary Fats|Hydrocortisone|Nicotine|Quercetin|Resveratrol|Simvastatin|Testosterone|Zidovudine	36.19	34
HDAC1	3065	Muscular Atrophy	MESH:D009133		Arsenic Trioxide|Chromium|Cisplatin|Dexamethasone|Hydrocortisone|Nicotine|Quercetin|Resveratrol|triptolide|Vincristine|Vitamin E	36.19	37
ACE	1636	Muscular Atrophy	MESH:D009133		Air Pollutants, Occupational|Chromium|Cisplatin|Cocaine|Colchicine|Dexamethasone|Dietary Fats|Mifepristone|Nicotine|Quercetin|Resveratrol|Testosterone	36.17	33
EGR2	1959	Muscular Atrophy	MESH:D009133		Amiodarone|Arsenic Trioxide|Cisplatin|Clofibrate|Cocaine|Dexamethasone|Dietary Fats|Nicotine|Quercetin|Rifampin|Testosterone	36.14	31
STAT2	6773	Muscular Atrophy	MESH:D009133		Air Pollutants, Occupational|Amiodarone|Cisplatin|Dexamethasone|Nicotine|Quercetin|Resveratrol|Testosterone|Vitamin E|Zidovudine	36.11	34
BID	637	Muscular Atrophy	MESH:D009133		AKT activator SC79|Amiodarone|Arsenic Trioxide|Cisplatin|Cocaine|Deferoxamine|Dietary Fats|Irinotecan|Mifepristone|Quercetin|Resveratrol|Taurine|triptolide	36.10	15
NR1D1	9572	Muscular Atrophy	MESH:D009133		Amiodarone|Cisplatin|Clofibrate|Dexamethasone|Dietary Fats|Prednisolone|Quercetin|Resveratrol|Simvastatin|Tetracycline|triptolide	36.05	37
SLC7A11	23657	Muscular Atrophy	MESH:D009133		Amiodarone|Arsenic Trioxide|Chloroquine|Cisplatin|Cocaine|Deferoxamine|Dexamethasone|Methylprednisolone|Prednisolone|Quercetin|Resveratrol|Rifampin|Vincristine	36.04	47
SNCA	6622	Muscular Atrophy	MESH:D009133		Arsenic Trioxide|Chloroquine|Cisplatin|Cocaine|Creatine|Dietary Fats|Nicotine|Quercetin|Resveratrol|Rifampin|Taurine|Testosterone	35.99	17
IGFBP3	3486	Muscular Atrophy	MESH:D009133		2,5-hexanedione|Arsenic Trioxide|Cisplatin|Dexamethasone|Dietary Fats|Mifepristone|Quercetin|Resveratrol|Rifampin|Taurine|Testosterone|Tetracycline	35.95	32
CHAT	1103	Muscular Atrophy	MESH:D009133		Amiodarone|Cocaine|Dexamethasone|Dietary Fats|Nicotine|Quercetin|Resveratrol|Simvastatin|Taurine|Tubocurarine	35.91	30
MT3	4504	Muscular Atrophy	MESH:D009133		Arsenic Trioxide|Cisplatin|Clofibrate|Dexamethasone|Dietary Fats|Nicotine|Quercetin|Resveratrol|Testosterone|Vitamin E	35.91	32
CYP2C9	1559	Muscular Atrophy	MESH:D009133		Amiodarone|Cisplatin|Cocaine|Dapsone|Dexamethasone|Dietary Fats|Irinotecan|Quercetin|Resveratrol|Rifampin|Simvastatin|Testosterone|Vincristine	35.90	38
ISG15	9636	Muscular Atrophy	MESH:D009133		Arsenic Trioxide|Chloroquine|Cisplatin|Clofibrate|Dexamethasone|Methylprednisolone|Nicotine|Prednisolone|Quercetin|Testosterone|Zidovudine	35.90	40
CYB5R3	1727	Muscular Atrophy	MESH:D009133		Arsenic Trioxide|Cisplatin|Clofibrate|Dexamethasone|Dietary Fats|Quercetin|Resveratrol|Testosterone|Tetracycline|triptolide	35.78	32
MYOD1	4654	Muscular Atrophy	MESH:D009133		Botulinum Toxins, Type A|Bupivacaine|Chromium|Dexamethasone|IBS008738|Quercetin|Resveratrol|Testosterone|Zidovudine	35.77	32
FAH	2184	Muscular Atrophy	MESH:D009133		Cisplatin|Clofibrate|Dexamethasone|Dietary Fats|Hydrocortisone|Mifepristone|Nicotine|Quercetin|Resveratrol|Testosterone	35.72	31
ATM	472	Muscular Atrophy	MESH:D009133		Arsenic Trioxide|Chloroquine|Cisplatin|Cocaine|Deferoxamine|Irinotecan|Nicotine|Quercetin|Resveratrol|Rifampin|Simvastatin|Testosterone	35.67	18
CASP6	839	Muscular Atrophy	MESH:D009133		Arsenic Trioxide|Cisplatin|Clofibrate|Dexamethasone|Dietary Fats|Quercetin|Resveratrol|Simvastatin|Testosterone|Vincristine|Vitamin E	35.67	36
LAMB3	3914	Muscular Atrophy	MESH:D009133		Arsenic Trioxide|Cisplatin|Clofibrate|Dexamethasone|Dietary Fats|Methylprednisolone|Prednisolone|Resveratrol|Testosterone|Zidovudine	35.59	40
EGF	1950	Muscular Atrophy	MESH:D009133		Amiodarone|Arsenic Trioxide|Chloroquine|Cisplatin|Clofibrate|Dexamethasone|Dietary Fats|Hydrocortisone|Mifepristone|Quercetin|Resveratrol|Taurine|Testosterone	35.56	34
TFPI2	7980	Muscular Atrophy	MESH:D009133		Cisplatin|Clofibrate|Colchicine|Dexamethasone|Melphalan|Nicotine|Prednisolone|Quercetin|Resveratrol|Testosterone	35.53	37
MIR206	406989	Muscular Atrophy	MESH:D009133		2,5-hexanedione|Air Pollutants, Occupational|Ciprofloxacin|Cisplatin|Dietary Fats|Quercetin|Resveratrol|Testosterone	35.51	12
KDR	3791	Muscular Atrophy	MESH:D009133		Amiodarone|Arsenic Trioxide|Clofibrate|Deferoxamine|Dexamethasone|Dietary Fats|Mifepristone|Nicotine|Quercetin|Resveratrol|Simvastatin|Testosterone	35.49	32
EGR3	1960	Muscular Atrophy	MESH:D009133		Arsenic Trioxide|Clofibrate|Cocaine|Dexamethasone|Dietary Fats|Nicotine|Quercetin|Resveratrol|Testosterone|Vincristine	35.46	34
GBE1	2632	Muscular Atrophy	MESH:D009133		Amiodarone|Arsenic Trioxide|Cisplatin|Clofibrate|Deferoxamine|Dexamethasone|Dietary Fats|Quercetin|Resveratrol|triptolide	35.46	32
BGLAP	632	Muscular Atrophy	MESH:D009133		Arsenic Trioxide|Chloroquine|Dexamethasone|Dietary Fats|Methylprednisolone|Nicotine|Quercetin|Resveratrol|Simvastatin|Tubocurarine|Vitamin E	35.40	36
CIDEA	1149	Muscular Atrophy	MESH:D009133		Amiodarone|Arsenic Trioxide|Chromium|Clofibrate|Cocaine|Dexamethasone|Dietary Fats|Nicotine|Resveratrol|Testosterone	35.40	32
CYP27A1	1593	Muscular Atrophy	MESH:D009133		Chromium|Dexamethasone|Dietary Fats|Irinotecan|Prednisone|Resveratrol|Rifampin|Simvastatin|Testosterone|Tetracycline|triptolide	35.40	36
LIPE	3991	Muscular Atrophy	MESH:D009133		Amiodarone|Cisplatin|Clofibrate|Deferoxamine|Dexamethasone|Dietary Fats|Nicotine|Quercetin|Resveratrol|Zidovudine	35.40	33
CTSD	1509	Muscular Atrophy	MESH:D009133		Amiodarone|Arsenic Trioxide|Chloroquine|Cisplatin|Clofibrate|Cocaine|Dexamethasone|Dietary Fats|Methylprednisolone|Quercetin|Resveratrol|Testosterone	35.39	37
LCAT	3931	Muscular Atrophy	MESH:D009133		Amiodarone|Cisplatin|Clofibrate|Dexamethasone|Dietary Fats|Quercetin|Resveratrol|Simvastatin|Tetracycline|triptolide	35.34	32
JUNB	3726	Muscular Atrophy	MESH:D009133		Arsenic Trioxide|Cisplatin|Clofibrate|Cocaine|Dexamethasone|Dietary Fats|Mifepristone|Nicotine|Quercetin|Resveratrol|Simvastatin|Testosterone	35.29	33
GLUD1	2746	Muscular Atrophy	MESH:D009133		2,5-hexanedione|Amiodarone|Arsenic Trioxide|Clofibrate|Dexamethasone|Dietary Fats|Quercetin|Resveratrol|Testosterone|Tetracycline	35.28	31
CYP17A1	1586	Muscular Atrophy	MESH:D009133		Arsenic Trioxide|Chloroquine|Clofibrate|Dexamethasone|Dietary Fats|Mifepristone|Nicotine|Quercetin|Resveratrol|Simvastatin|Testosterone|Tetracycline|triptolide	35.26	34
FDPS	2224	Muscular Atrophy	MESH:D009133		Amiodarone|Arsenic Trioxide|Cisplatin|Clofibrate|Dexamethasone|Dietary Fats|Quercetin|Resveratrol|Simvastatin|Testosterone|triptolide	35.26	33
TNFRSF10B	8795	Muscular Atrophy	MESH:D009133		Amiodarone|Arsenic Trioxide|Chloroquine|Cisplatin|Cocaine|Colchicine|Dexamethasone|Quercetin|Resveratrol|Rifampin|triptolide|Vincristine	35.25	39
TRP53	22059	Muscular Atrophy	MESH:D009133		Arsenic Trioxide|Chloroquine|Cisplatin|Cocaine|Dexamethasone|Dietary Fats|Mifepristone|Nicotine|Quercetin|Resveratrol|Taurine|Testosterone|triptolide	35.24	34
ADGRE1	2015	Muscular Atrophy	MESH:D009133		Air Pollutants, Occupational|Arsenic Trioxide|Cisplatin|Clofibrate|Cocaine|Dietary Fats|Quercetin|Taurine|Testosterone|triptolide	35.22	12
ATP2A2	488	Muscular Atrophy	MESH:D009133		Amiodarone|Arsenic Trioxide|Cisplatin|Clofibrate|Dexamethasone|Dietary Fats|Quercetin|Resveratrol|Simvastatin|Taurine|Zidovudine	35.22	33
FAM107A	11170	Muscular Atrophy	MESH:D009133		Arsenic Trioxide|Cisplatin|Clofibrate|Dexamethasone|Dietary Fats|Nicotine|Resveratrol|triptolide|Vitamin E	35.21	32
MAP2K1	5604	Muscular Atrophy	MESH:D009133		Amiodarone|Arsenic Trioxide|Cisplatin|Cocaine|Dexamethasone|Dietary Fats|Mifepristone|Nicotine|Prednisone|Quercetin|Resveratrol|Testosterone	35.18	36
RUNX2	860	Muscular Atrophy	MESH:D009133		Air Pollutants, Occupational|Arsenic Trioxide|Chloroquine|Cisplatin|Cocaine|Deferoxamine|Dexamethasone|Methylprednisolone|Mifepristone|Quercetin|Resveratrol|Simvastatin	35.18	38
BECN1	8678	Muscular Atrophy	MESH:D009133		Air Pollutants, Occupational|Arsenic Trioxide|Chloroquine|Cisplatin|Deferoxamine|Dexamethasone|Dietary Fats|Nicotine|Quercetin|Resveratrol|Simvastatin|triptolide|Vitamin E	35.08	36
TRIB3	57761	Muscular Atrophy	MESH:D009133		Amiodarone|Arsenic Trioxide|Chloroquine|Cisplatin|Clofibrate|Dexamethasone|Dietary Fats|Quercetin|Tetracycline|triptolide|Vitamin E|Zidovudine	35.08	34
CD4	920	Muscular Atrophy	MESH:D009133		Cisplatin|Clofibrate|Cocaine|Dexamethasone|Dietary Fats|Mifepristone|Nicotine|Resveratrol|Testosterone	35.03	31
HMGB1	3146	Muscular Atrophy	MESH:D009133		Arsenic Trioxide|Cisplatin|Dexamethasone|Dietary Fats|Mesalamine|Quercetin|Resveratrol|Simvastatin|Taurine|Testosterone|Vincristine|Vitamin E	34.98	36
IGF2	3481	Muscular Atrophy	MESH:D009133		Arsenic Trioxide|Chromium|Cisplatin|Clofibrate|Cocaine|Dexamethasone|Hydrocortisone|Nicotine|Quercetin|Resveratrol|Testosterone	34.95	34
CAMK2A	815	Muscular Atrophy	MESH:D009133		Amiodarone|Arsenic Trioxide|Cisplatin|Cocaine|Dexamethasone|Dietary Fats|Nicotine|Quercetin|Resveratrol|Tetracycline	34.92	32
TXNRD1	7296	Muscular Atrophy	MESH:D009133		Amiodarone|Arsenic Trioxide|Cisplatin|Clofibrate|Dexamethasone|Hydrocortisone|Irinotecan|Melphalan|Quercetin|Resveratrol|Simvastatin|Tetracycline|triptolide	34.92	36
MAPK9	5601	Muscular Atrophy	MESH:D009133		Arsenic Trioxide|Chromium|Cisplatin|Colchicine|Deferoxamine|Dexamethasone|Diatrizoate|Dietary Fats|Nicotine|Quercetin|Resveratrol|Simvastatin|Taurine	34.89	34
LOX	4015	Muscular Atrophy	MESH:D009133		Amiodarone|Cisplatin|Clofibrate|Cocaine|Deferoxamine|Dexamethasone|Dietary Fats|Mifepristone|Quercetin|Simvastatin|Testosterone	34.87	30
C1S	716	Muscular Atrophy	MESH:D009133		Amiodarone|Cisplatin|Clofibrate|Dexamethasone|Dietary Fats|Nicotine|Quercetin|Resveratrol|Testosterone|Vitamin E	34.86	32
CTSL	1514	Muscular Atrophy	MESH:D009133		Amiodarone|Arsenic Trioxide|Chloroquine|Cisplatin|Clofibrate|Dexamethasone|Dietary Fats|Nicotine|Simvastatin|Testosterone|Tetracycline	34.78	33
ID3	3399	Muscular Atrophy	MESH:D009133		Cisplatin|Clofibrate|Colchicine|Dexamethasone|Dietary Fats|Methylprednisolone|Nicotine|Prednisolone|Quercetin|Resveratrol|Vincristine	34.78	43
PRKAA1	5562	Muscular Atrophy	MESH:D009133		Amiodarone|Arsenic Trioxide|Cisplatin|Dexamethasone|Dietary Fats|Irinotecan|Quercetin|Resveratrol|Simvastatin|Testosterone|triptolide	34.78	33
GSTA2	2939	Muscular Atrophy	MESH:D009133		Amiodarone|Arsenic Trioxide|Cisplatin|Clofibrate|Dexamethasone|Dietary Fats|Glucocorticoids|Hydrocortisone|Mifepristone|Quercetin|Resveratrol|Tetracycline	34.72	33
TSC22D3	1831	Muscular Atrophy	MESH:D009133		Amiodarone|Arsenic Trioxide|Cisplatin|Dexamethasone|Dietary Fats|Hydrocortisone|Mifepristone|Quercetin|Resveratrol|Testosterone|Tetracycline	34.61	32
MAD2L1	4085	Muscular Atrophy	MESH:D009133		Arsenic Trioxide|Cisplatin|Dexamethasone|Dietary Fats|Irinotecan|Quercetin|Resveratrol|Simvastatin|Testosterone|triptolide	34.57	32
IL2RA	3559	Muscular Atrophy	MESH:D009133		Arsenic Trioxide|Cocaine|Dexamethasone|Hydrocortisone|Mesalamine|Quercetin|Resveratrol|Simvastatin|Testosterone|Zidovudine	34.51	33
ULK1	8408	Muscular Atrophy	MESH:D009133		Arsenic Trioxide|Chloroquine|Clofibrate|Dexamethasone|Dietary Fats|Quercetin|Resveratrol|Testosterone|Vitamin B 12|Zidovudine	34.51	33
SQLE	6713	Muscular Atrophy	MESH:D009133		Air Pollutants, Occupational|Amiodarone|Arsenic Trioxide|Cisplatin|Clofibrate|Dexamethasone|Dietary Fats|Quercetin|Resveratrol|Testosterone|triptolide	34.49	33
GSTM1	2944	Muscular Atrophy	MESH:D009133		Air Pollutants, Occupational|Arsenic Trioxide|Chromium|Cisplatin|Clofibrate|Dexamethasone|Dietary Fats|Melphalan|Prednisone|Resveratrol|Rifampin|Testosterone|Vincristine	34.43	42
SLC22A7	10864	Muscular Atrophy	MESH:D009133		Cisplatin|Clofibrate|Dexamethasone|Dietary Fats|Resveratrol|Rifampin|Testosterone|Tetracycline|triptolide|Zidovudine	34.40	34
ARHGAP5	394	Muscular Atrophy	MESH:D009133		Arsenic Trioxide|Cisplatin|Clofibrate|Cocaine|Dexamethasone|Dietary Fats|Irinotecan|Resveratrol|Vincristine	34.35	35
CCR6	1235	Muscular Atrophy	MESH:D009133		Arsenic Trioxide|Dexamethasone|Dietary Fats|Irinotecan|Nicotine|Quercetin|Resveratrol|Rifampin|Testosterone	34.35	30
LITAF	9516	Muscular Atrophy	MESH:D009133		Arsenic Trioxide|Cisplatin|Dexamethasone|Dietary Fats|Nicotine|Resveratrol|Simvastatin|Testosterone|triptolide|Tubocurarine	34.34	33
ACLY	47	Muscular Atrophy	MESH:D009133		Amiodarone|Clofibrate|Dexamethasone|Dietary Fats|Hydrocortisone|Mifepristone|Quercetin|Resveratrol|Testosterone|Tetracycline|triptolide	34.33	31
CASP12	100506742	Muscular Atrophy	MESH:D009133		Arsenic Trioxide|Chloroquine|Cisplatin|Deferoxamine|Dietary Fats|Nicotine|Quercetin|Resveratrol|Simvastatin|Testosterone|triptolide	34.33	16
CD40	958	Muscular Atrophy	MESH:D009133		Arsenic Trioxide|Cisplatin|Clofibrate|Dexamethasone|Hydrocortisone|Quercetin|Resveratrol|Simvastatin|triptolide|Vincristine|Vitamin B 12	34.33	37
HBB	3043	Muscular Atrophy	MESH:D009133		2,5-hexanedione|Amiodarone|Arsenic Trioxide|Cisplatin|Clofibrate|Quercetin|Resveratrol|triptolide|Vincristine|Zidovudine	34.28	17
SLC1A4	6509	Muscular Atrophy	MESH:D009133		Cisplatin|Clofibrate|Cocaine|Dexamethasone|Dietary Fats|Resveratrol|Testosterone|Tetracycline|triptolide|Zidovudine	34.28	34
ACO2	50	Muscular Atrophy	MESH:D009133		2,5-hexanedione|Amiodarone|Arsenic Trioxide|Cisplatin|Clofibrate|Cocaine|Deferoxamine|Dexamethasone|Testosterone|Vitamin E	34.23	31
FADS1	3992	Muscular Atrophy	MESH:D009133		Amiodarone|Cisplatin|Clofibrate|Dexamethasone|Dietary Fats|Resveratrol|Testosterone|Tetracycline|triptolide|Vitamin B 12	34.23	33
PCSK9	255738	Muscular Atrophy	MESH:D009133		Amiodarone|Arsenic Trioxide|Cisplatin|Dexamethasone|Dietary Fats|Quercetin|Resveratrol|Simvastatin|Testosterone|triptolide	34.23	32
RAD51C	5889	Muscular Atrophy	MESH:D009133		Arsenic Trioxide|Cisplatin|Clofibrate|Colchicine|Dietary Fats|Quercetin|Resveratrol|Taurine|Testosterone	34.19	13
SERPINA6	866	Muscular Atrophy	MESH:D009133		Arsenic Trioxide|Clofibrate|Colchicine|Dexamethasone|Dietary Fats|Glucocorticoids|Quercetin|Resveratrol|triptolide	34.19	30
SLC25A30	253512	Muscular Atrophy	MESH:D009133		Amiodarone|Cisplatin|Clofibrate|Dexamethasone|Dietary Fats|Quercetin|Testosterone|Tetracycline|Vitamin B 12	34.19	29
MMP7	4316	Muscular Atrophy	MESH:D009133		Arsenic Trioxide|Cisplatin|Clofibrate|Dexamethasone|Dietary Fats|Mifepristone|Nicotine|Quercetin|Resveratrol|Testosterone	34.17	31
VDR	7421	Muscular Atrophy	MESH:D009133		Arsenic Trioxide|Cisplatin|Deferoxamine|Dexamethasone|Dietary Fats|Prednisone|Quercetin|Resveratrol|Simvastatin|Vincristine|Zidovudine	34.16	40
CCNB2	9133	Muscular Atrophy	MESH:D009133		Arsenic Trioxide|Chromium|Cisplatin|Dexamethasone|Dietary Fats|Irinotecan|Quercetin|Resveratrol|Testosterone|triptolide|Vincristine	34.08	36
CRYAB	1410	Muscular Atrophy	MESH:D009133		Arsenic Trioxide|Cisplatin|Cocaine|Dexamethasone|Hydrocortisone|Mifepristone|Nicotine|Resveratrol|Testosterone|Tetracycline|triptolide	34.08	33
SELE	6401	Muscular Atrophy	MESH:D009133		Colchicine|Deferoxamine|Dexamethasone|Dietary Fats|Mifepristone|Quercetin|Resveratrol|Simvastatin|Testosterone|Vincristine|Vitamin E	34.04	34
ELOVL3	83401	Muscular Atrophy	MESH:D009133		Cisplatin|Clofibrate|Dexamethasone|Dietary Fats|Quercetin|Resveratrol|Testosterone|Tetracycline|Zidovudine	34.03	32
IFI35	3430	Muscular Atrophy	MESH:D009133		Air Pollutants, Occupational|Cisplatin|Dexamethasone|Dietary Fats|Methylprednisolone|Resveratrol|Testosterone|Vitamin E|Zidovudine	34.03	35
PTK2	5747	Muscular Atrophy	MESH:D009133		Cisplatin|Cocaine|Dietary Fats|Irinotecan|Mifepristone|Nicotine|Quercetin|Resveratrol|Simvastatin|Testosterone|triptolide	34.00	16
TAGLN	6876	Muscular Atrophy	MESH:D009133		2,5-hexanedione|Amiodarone|Arsenic Trioxide|Cisplatin|Dexamethasone|Dietary Fats|Quercetin|Resveratrol|Testosterone|Tetracycline|Vitamin E	34.00	33
ITGB1	3688	Muscular Atrophy	MESH:D009133		2,5-hexanedione|Arsenic Trioxide|Cisplatin|Cocaine|Dexamethasone|Dietary Fats|Nicotine|Prednisone|Quercetin|Resveratrol|Simvastatin	33.93	36
PYGL	5836	Muscular Atrophy	MESH:D009133		Amiodarone|Arsenic Trioxide|Cisplatin|Clofibrate|Dexamethasone|Dietary Fats|Resveratrol|Testosterone|Tetracycline|triptolide	33.90	33
S100A9	6280	Muscular Atrophy	MESH:D009133		Arsenic Trioxide|Cisplatin|Colchicine|Dexamethasone|Dietary Fats|Quercetin|Resveratrol|Simvastatin|Testosterone|Tetracycline|Vincristine	33.89	36
MX1	4599	Muscular Atrophy	MESH:D009133		Arsenic Trioxide|Cisplatin|Dietary Fats|Methylprednisolone|Nicotine|Prednisolone|Testosterone|triptolide|Vitamin E|Zidovudine	33.85	20
RELB	5971	Muscular Atrophy	MESH:D009133		Air Pollutants, Occupational|Amiodarone|Arsenic Trioxide|Botulinum Toxins, Type A|Cisplatin|Clofibrate|Dexamethasone|Quercetin|Resveratrol|Testosterone	33.85	34
CDC42	998	Muscular Atrophy	MESH:D009133		Arsenic Trioxide|Cisplatin|Dexamethasone|Dietary Fats|Nicotine|Quercetin|Resveratrol|Simvastatin|Testosterone|triptolide	33.80	32
CX3CL1	6376	Muscular Atrophy	MESH:D009133		Air Pollutants, Occupational|Arsenic Trioxide|Chromium|Clofibrate|Cocaine|Dexamethasone|Dietary Fats|Mifepristone|Quercetin|Resveratrol	33.80	30
IGFBP4	3487	Muscular Atrophy	MESH:D009133		Arsenic Trioxide|Cisplatin|Clofibrate|Dexamethasone|Dietary Fats|Quercetin|Resveratrol|Rifampin|triptolide|Vitamin E	33.80	32
NOTCH1	4851	Muscular Atrophy	MESH:D009133		Arsenic Trioxide|Botulinum Toxins, Type A|Chloroquine|Cisplatin|Dexamethasone|Dietary Fats|Quercetin|Resveratrol|Simvastatin|Testosterone|triptolide	33.77	35
HSPB1	3315	Muscular Atrophy	MESH:D009133		Arsenic Trioxide|Chromium|Cisplatin|Clofibrate|Cocaine|Dexamethasone|Dietary Fats|Quercetin|Resveratrol|Rifampin|Testosterone|Vitamin E	33.76	34
ANXA1	301	Muscular Atrophy	MESH:D009133		Arsenic Trioxide|Cisplatin|Dexamethasone|Dietary Fats|Hydrocortisone|Mifepristone|Nicotine|Quercetin|Resveratrol|Simvastatin|Vincristine	33.69	35
ID1	3397	Muscular Atrophy	MESH:D009133		Air Pollutants, Occupational|Arsenic Trioxide|Cisplatin|Clofibrate|Dexamethasone|Dietary Fats|Nicotine|Quercetin|Resveratrol|Simvastatin|Testosterone	33.69	33
ASL	435	Muscular Atrophy	MESH:D009133		Arsenic Trioxide|Cisplatin|Clofibrate|Dexamethasone|Dietary Fats|Quercetin|Tetracycline|triptolide|Zidovudine	33.64	30
TOP2A	7153	Muscular Atrophy	MESH:D009133		Arsenic Trioxide|Ciprofloxacin|Cisplatin|Clofibrate|Dexamethasone|Dietary Fats|Irinotecan|Quercetin|Resveratrol|Testosterone|Tetracycline|Vincristine	33.64	36
DLX4	1748	Muscular Atrophy	MESH:D009133		Arsenic Trioxide|Cisplatin|Clofibrate|Dietary Fats|Irinotecan|Mifepristone|Resveratrol|Rifampin	33.63	12
BAD	572	Muscular Atrophy	MESH:D009133		Arsenic Trioxide|Cisplatin|Cocaine|Dexamethasone|Dietary Fats|Mifepristone|Nicotine|Quercetin|Resveratrol|Simvastatin|Taurine|Testosterone	33.61	32
E2F1	1869	Muscular Atrophy	MESH:D009133		Arsenic Trioxide|Cisplatin|Colchicine|Mifepristone|Nicotine|Quercetin|Resveratrol|Rifampin|Simvastatin|Testosterone|triptolide	33.58	17
EIF4E	1977	Muscular Atrophy	MESH:D009133		Amiodarone|Arsenic Trioxide|Cisplatin|Dexamethasone|Irinotecan|Nicotine|Quercetin|Resveratrol|Testosterone|triptolide	33.54	33
HSPA1B	3304	Muscular Atrophy	MESH:D009133		2,5-hexanedione|Arsenic Trioxide|Chloroquine|Cisplatin|Clofibrate|Cocaine|Dexamethasone|Dietary Fats|Quercetin|Resveratrol|triptolide	33.54	34
CHEK2	11200	Muscular Atrophy	MESH:D009133		Arsenic Trioxide|Cisplatin|Irinotecan|Melphalan|Nicotine|Quercetin|Resveratrol|Rifampin|Testosterone|Vincristine|Zidovudine	33.50	20
HGF	3082	Muscular Atrophy	MESH:D009133		Arsenic Trioxide|Cisplatin|Dexamethasone|Dietary Fats|Hydrocortisone|Melphalan|Nicotine|Quercetin|Resveratrol|Rifampin|Testosterone	33.50	33
HSPA9	3313	Muscular Atrophy	MESH:D009133		Air Pollutants, Occupational|Arsenic Trioxide|Cisplatin|Clofibrate|Cocaine|Deferoxamine|Dexamethasone|Dietary Fats|Resveratrol|Testosterone|Vitamin E	33.50	34
GBP1	2633	Muscular Atrophy	MESH:D009133		Air Pollutants, Occupational|Cisplatin|Dexamethasone|Methylprednisolone|Prednisolone|Testosterone|Vincristine|Vitamin E|Zidovudine	33.49	40
MGP	4256	Muscular Atrophy	MESH:D009133		Arsenic Trioxide|Cisplatin|Clofibrate|Dexamethasone|Dietary Fats|Nicotine|Quercetin|Resveratrol|Testosterone|Vitamin E	33.48	32
STIP1	10963	Muscular Atrophy	MESH:D009133		Air Pollutants, Occupational|Arsenic Trioxide|Cisplatin|Clofibrate|Dexamethasone|Dietary Fats|Nicotine|Resveratrol|Tubocurarine|Vincristine	33.48	36
CYP1A2	1544	Muscular Atrophy	MESH:D009133		Amiodarone|Arsenic Trioxide|Chloroquine|Ciprofloxacin|Cisplatin|Clenbuterol|Clofibrate|Dexamethasone|Dietary Fats|Melphalan|Mifepristone|Nicotine|perhexiline maleate|Quercetin|Resveratrol|Rifampin	33.44	37
NCF2	4688	Muscular Atrophy	MESH:D009133		Air Pollutants, Occupational|Arsenic Trioxide|Cisplatin|Clofibrate|Cocaine|Dexamethasone|Dietary Fats|Quercetin|Resveratrol|Vincristine	33.43	35
ENDOG	2021	Muscular Atrophy	MESH:D009133		Cisplatin|Clofibrate|Dexamethasone|Dietary Fats|Quercetin|Resveratrol|Tetracycline|triptolide|Vitamin E	33.42	31
ADRB1	153	Muscular Atrophy	MESH:D009133		Amiodarone|Clofibrate|Cocaine|Dexamethasone|Dietary Fats|Nicotine|Resveratrol|Simvastatin|Testosterone|Vincristine	33.38	35
GSTO1	9446	Muscular Atrophy	MESH:D009133		2,5-hexanedione|Amiodarone|Arsenic Trioxide|Cisplatin|Clofibrate|Cocaine|Dexamethasone|Hydrocortisone|Resveratrol|Tetracycline	33.38	33
APOE	348	Muscular Atrophy	MESH:D009133		Amiodarone|Arsenic Trioxide|Chloroquine|Cisplatin|Clofibrate|Dexamethasone|Dietary Fats|Nicotine|Quercetin|Resveratrol|Simvastatin|Vitamin E	33.29	35
CDC25B	994	Muscular Atrophy	MESH:D009133		Arsenic Trioxide|Cisplatin|Clofibrate|Irinotecan|Mifepristone|Resveratrol|Simvastatin|Testosterone|triptolide|Vitamin E	33.28	16
DIABLO	56616	Muscular Atrophy	MESH:D009133		Arsenic Trioxide|Cisplatin|Deferoxamine|Dexamethasone|Quercetin|Resveratrol|Simvastatin|Vincristine|Vitamin E|Zidovudine	33.28	37
HADH	3033	Muscular Atrophy	MESH:D009133		Air Pollutants, Occupational|Arsenic Trioxide|Cisplatin|Clofibrate|Dexamethasone|Dietary Fats|Resveratrol|Testosterone|Tetracycline|Zidovudine	33.28	34
PLAUR	5329	Muscular Atrophy	MESH:D009133		Arsenic Trioxide|Cisplatin|Colchicine|Dexamethasone|Dietary Fats|Irinotecan|Nicotine|Quercetin|Resveratrol|Testosterone|Vincristine	33.28	36
ESR1	2099	Muscular Atrophy	MESH:D009133		Arsenic Trioxide|Cisplatin|Clofibrate|Colchicine|Dexamethasone|Dietary Fats|Hydrocortisone|Methylprednisolone|Mifepristone|Nicotine|Quercetin|Resveratrol|Testosterone|Vincristine|Vitamin E|Zidovudine	33.27	43
HPCAL1	3241	Muscular Atrophy	MESH:D009133		Arsenic Trioxide|Cisplatin|Clofibrate|Cocaine|Dexamethasone|Dietary Fats|Resveratrol|Testosterone|Vitamin E	33.20	32
TENT5C	54855	Muscular Atrophy	MESH:D009133		Air Pollutants, Occupational|Arsenic Trioxide|Cisplatin|Clofibrate|Dietary Fats|Quercetin|Resveratrol|Testosterone|Vincristine	33.20	16
HSD17B4	3295	Muscular Atrophy	MESH:D009133		Air Pollutants, Occupational|Amiodarone|Arsenic Trioxide|Cisplatin|Clofibrate|Dexamethasone|Dietary Fats|Quercetin|Resveratrol|Tetracycline	33.18	32
CREB1	1385	Muscular Atrophy	MESH:D009133		Arsenic Trioxide|Cisplatin|Cocaine|Deferoxamine|Dexamethasone|Dietary Fats|Nicotine|Quercetin|Resveratrol|Simvastatin|Taurine|Testosterone|Vitamin E	33.17	34
SNAI1	6615	Muscular Atrophy	MESH:D009133		Amiodarone|Arsenic Trioxide|Chloroquine|Ciprofloxacin|Cisplatin|Dexamethasone|Mifepristone|Nicotine|Quercetin|Resveratrol|Testosterone	33.17	34
ATF6B	1388	Muscular Atrophy	MESH:D009133		Amiodarone|Arsenic Trioxide|Cisplatin|Dexamethasone|Dietary Fats|Quercetin|Testosterone|triptolide	33.16	28
E2F8	79733	Muscular Atrophy	MESH:D009133		Amiodarone|Arsenic Trioxide|Cisplatin|Clofibrate|Dietary Fats|Resveratrol|Testosterone|Tetracycline|Vincristine|Vitamin B 12	33.13	18
MAPK11	5600	Muscular Atrophy	MESH:D009133		Arsenic Trioxide|Cisplatin|Cocaine|Dietary Fats|Nicotine|Quercetin|Resveratrol|Testosterone|Vitamin E	33.13	13
PRKACA	5566	Muscular Atrophy	MESH:D009133		Cisplatin|Clenbuterol|Cocaine|Dexamethasone|Dietary Fats|Quercetin|Resveratrol|Taurine|Testosterone|triptolide	33.13	30
TNFAIP3	7128	Muscular Atrophy	MESH:D009133		Amiodarone|Arsenic Trioxide|Botulinum Toxins, Type A|Chromium|Cisplatin|Dexamethasone|Dietary Fats|Quercetin|Resveratrol|Testosterone|Vincristine	33.13	37
SLC22A2	6582	Muscular Atrophy	MESH:D009133		Amiodarone|Chloroquine|Cisplatin|Dexamethasone|Dietary Fats|Hydrocortisone|Nicotine|Prednisone|Quercetin|Resveratrol|Testosterone|Tetracycline	33.12	38
GSDMD	79792	Muscular Atrophy	MESH:D009133		2,5-hexanedione|Chloroquine|Cisplatin|Dexamethasone|Dietary Fats|Mesalamine|Quercetin|Resveratrol|Taurine|triptolide	33.08	32
ACOX2	8309	Muscular Atrophy	MESH:D009133		Amiodarone|Arsenic Trioxide|Cisplatin|Dexamethasone|Dietary Fats|Quercetin|Testosterone|Tetracycline|triptolide	33.06	29
TP53INP1	94241	Muscular Atrophy	MESH:D009133		Amiodarone|Arsenic Trioxide|Cisplatin|Irinotecan|Quercetin|Resveratrol|Testosterone|Tetracycline|Vincristine	33.06	17
NPHS2	7827	Muscular Atrophy	MESH:D009133		Arsenic Trioxide|Dexamethasone|Dietary Fats|Mifepristone|Prednisone|Resveratrol|Simvastatin|triptolide	33.05	32
LPL	4023	Muscular Atrophy	MESH:D009133		Arsenic Trioxide|Cisplatin|Clofibrate|Dexamethasone|Dietary Fats|Hydrocortisone|Mifepristone|Nicotine|Resveratrol|Simvastatin|Tetracycline|Zidovudine	33.04	35
P4HB	5034	Muscular Atrophy	MESH:D009133		Arsenic Trioxide|Cisplatin|Clofibrate|Dexamethasone|Dietary Fats|Nicotine|Quercetin|Rifampin|Simvastatin|Testosterone	33.03	30
AACS	65985	Muscular Atrophy	MESH:D009133		Amiodarone|Cisplatin|Cocaine|Dexamethasone|Dietary Fats|Nicotine|Resveratrol|Testosterone|Tetracycline	32.99	32
DSC2	1824	Muscular Atrophy	MESH:D009133		Arsenic Trioxide|Chromium|Cisplatin|Clofibrate|Dietary Fats|Quercetin|Resveratrol|Testosterone|Vitamin E	32.99	13
NR3C2	4306	Muscular Atrophy	MESH:D009133		Cocaine|Dexamethasone|Dietary Fats|Hydrocortisone|Irinotecan|Mifepristone|Nicotine|Prednisolone|Testosterone|Triamcinolone	32.99	36
PGD	5226	Muscular Atrophy	MESH:D009133		Amiodarone|Arsenic Trioxide|Ciprofloxacin|Cisplatin|Clofibrate|Dexamethasone|Dietary Fats|Quercetin|Resveratrol|Tetracycline	32.99	32
RPS6	6194	Muscular Atrophy	MESH:D009133		Amiodarone|Arsenic Trioxide|Cisplatin|Clofibrate|Dexamethasone|Dietary Fats|Nicotine|Quercetin|Resveratrol|Simvastatin|Testosterone	32.99	33
TNFRSF1B	7133	Muscular Atrophy	MESH:D009133		Air Pollutants, Occupational|Arsenic Trioxide|Chloroquine|Cisplatin|Cocaine|Dexamethasone|Quercetin|Resveratrol|Simvastatin|Testosterone	32.99	34
CLDN1	9076	Muscular Atrophy	MESH:D009133		Air Pollutants, Occupational|Arsenic Trioxide|Chloroquine|Cisplatin|Colchicine|Dexamethasone|Dietary Fats|Irinotecan|Mifepristone|Quercetin|Resveratrol	32.95	33
HSD3B2	3284	Muscular Atrophy	MESH:D009133		Arsenic Trioxide|Clofibrate|Dietary Fats|Glucocorticoids|Hydrocortisone|Quercetin|Testosterone|Tetracycline|triptolide|Zidovudine	32.94	13
SRGN	5552	Muscular Atrophy	MESH:D009133		Amiodarone|Arsenic Trioxide|Cisplatin|Clofibrate|Dexamethasone|Dietary Fats|Testosterone|Tetracycline|Vincristine	32.92	33
ANXA3	306	Muscular Atrophy	MESH:D009133		Arsenic Trioxide|Cisplatin|Deferoxamine|Dexamethasone|Dietary Fats|Mifepristone|Quercetin|Resveratrol|Simvastatin|Testosterone	32.89	31
MTTP	4547	Muscular Atrophy	MESH:D009133		Amiodarone|Chloroquine|Cisplatin|Clofibrate|Dexamethasone|Dietary Fats|Quercetin|Rifampin|Taurine|Tetracycline	32.89	30
NOX4	50507	Muscular Atrophy	MESH:D009133		Arsenic Trioxide|Chromium|Cisplatin|Dapsone|Dexamethasone|Dietary Fats|Nicotine|Resveratrol|Testosterone|Tetracycline|triptolide	32.88	34
RAF1	5894	Muscular Atrophy	MESH:D009133		Arsenic Trioxide|Cisplatin|Clofibrate|Cocaine|Dietary Fats|Nicotine|Quercetin|Resveratrol|Simvastatin|Testosterone|Vitamin E	32.88	15
COL7A1	1294	Muscular Atrophy	MESH:D009133		Arsenic Trioxide|Dexamethasone|Dietary Fats|Hydrocortisone|Irinotecan|Quercetin|Resveratrol|Simvastatin|triptolide	32.85	30
DHRS7	51635	Muscular Atrophy	MESH:D009133		Arsenic Trioxide|Cisplatin|Clofibrate|Dexamethasone|Dietary Fats|Quercetin|Resveratrol|triptolide|Vincristine	32.85	34
FASL	14103	Muscular Atrophy	MESH:D009133		Arsenic Trioxide|Chloroquine|Cisplatin|Dexamethasone|Dietary Fats|Irinotecan|Resveratrol|Rifampin|triptolide	32.85	33
ABHD1	84696	Muscular Atrophy	MESH:D009133		Amiodarone|Arsenic Trioxide|Cisplatin|Clofibrate|Cocaine|Dexamethasone|Resveratrol|Testosterone	32.83	31
EPHX1	2052	Muscular Atrophy	MESH:D009133		Amiodarone|Arsenic Trioxide|Cisplatin|Clofibrate|Dexamethasone|Dietary Fats|Quercetin|Resveratrol|Rifampin|Testosterone|Tetracycline|Vincristine	32.76	37
LSP1	4046	Muscular Atrophy	MESH:D009133		Amiodarone|Arsenic Trioxide|Cisplatin|Clofibrate|Cocaine|Dexamethasone|Dietary Fats|Testosterone|Tetracycline	32.71	30
PLSCR1	5359	Muscular Atrophy	MESH:D009133		Air Pollutants, Occupational|Arsenic Trioxide|Cisplatin|Dexamethasone|Dietary Fats|Quercetin|Resveratrol|Testosterone|Zidovudine	32.71	32
KLF9	687	Muscular Atrophy	MESH:D009133		Amiodarone|Arsenic Trioxide|Cisplatin|Dexamethasone|Dietary Fats|Irinotecan|Resveratrol|Testosterone|Tetracycline|Vitamin E	32.70	33
HNF4A	3172	Muscular Atrophy	MESH:D009133		Amiodarone|Clofibrate|Dexamethasone|Dietary Fats|Mifepristone|Prednisone|Resveratrol|Rifampin|Testosterone|Tetracycline	32.65	34
MYH7	4625	Muscular Atrophy	MESH:D009133		Amiodarone|Arsenic Trioxide|Cocaine|Dexamethasone|Dietary Fats|Mifepristone|Nicotine|Resveratrol|triptolide|Zidovudine	32.65	32
TGFBI	7045	Muscular Atrophy	MESH:D009133		Amiodarone|Cisplatin|Clofibrate|Dexamethasone|Dietary Fats|Irinotecan|Resveratrol|Testosterone|Vincristine|Vitamin E	32.65	36
SOCS3	9021	Muscular Atrophy	MESH:D009133		Cisplatin|Dexamethasone|Dietary Fats|Mesalamine|Nicotine|Quercetin|Resveratrol|Rifampin|Simvastatin|Testosterone|Vincristine	32.63	36
SLC38A6	145389	Muscular Atrophy	MESH:D009133		Arsenic Trioxide|Cisplatin|Dexamethasone|Dietary Fats|Quercetin|Resveratrol|Testosterone|Zidovudine	32.62	31
ABCB4	5244	Muscular Atrophy	MESH:D009133		Amiodarone|Arsenic Trioxide|Clofibrate|Dexamethasone|Dietary Fats|Quercetin|Rifampin|Simvastatin|Tetracycline|Vincristine|Vitamin B 12	32.60	33
CCL4	6351	Muscular Atrophy	MESH:D009133		Air Pollutants, Occupational|Arsenic Trioxide|Cisplatin|Dexamethasone|Dietary Fats|Hydrocortisone|Prednisolone|Resveratrol|Simvastatin|Testosterone|Vincristine	32.60	41
SOD3	6649	Muscular Atrophy	MESH:D009133		2,5-hexanedione|Arsenic Trioxide|Cisplatin|Clofibrate|Dexamethasone|Dietary Fats|Mifepristone|Quercetin|Resveratrol|Simvastatin	32.60	31
RASSF1	11186	Muscular Atrophy	MESH:D009133		Air Pollutants, Occupational|Arsenic Trioxide|Cisplatin|Colchicine|Dexamethasone|Quercetin|Resveratrol|Vincristine|Vitamin E	32.58	35
THRA	7067	Muscular Atrophy	MESH:D009133		Amiodarone|Chloroquine|Clofibrate|Cocaine|Colchicine|Dexamethasone|Dietary Fats|Mifepristone|Quercetin|Resveratrol|Vincristine	32.57	35
CDK6	1021	Muscular Atrophy	MESH:D009133		Arsenic Trioxide|Cisplatin|Dexamethasone|Dietary Fats|Irinotecan|Nicotine|Quercetin|Resveratrol|Testosterone|triptolide|Zidovudine	32.53	34
MIR497	574456	Muscular Atrophy	MESH:D009133		2,5-hexanedione|Bupivacaine|Cisplatin|Dietary Fats|Resveratrol|Testosterone|Vincristine	32.52	15
PYCARD	29108	Muscular Atrophy	MESH:D009133		2,5-hexanedione|Arsenic Trioxide|Cisplatin|Colchicine|Dexamethasone|Dietary Fats|Nicotine|Quercetin|Resveratrol|Taurine|triptolide	32.50	32
GAD1	2571	Muscular Atrophy	MESH:D009133		Cisplatin|Clenbuterol|Cocaine|Dexamethasone|Dietary Fats|Hydrocortisone|Mifepristone|Nicotine|Quercetin|Testosterone	32.47	28
PKLR	5313	Muscular Atrophy	MESH:D009133		Amiodarone|Arsenic Trioxide|Clofibrate|Dietary Fats|Nicotine|Resveratrol|Rifampin|Taurine|Tetracycline|triptolide	32.47	12
UQCRC1	7384	Muscular Atrophy	MESH:D009133		Air Pollutants, Occupational|Cisplatin|Clofibrate|Dexamethasone|Dietary Fats|Resveratrol|triptolide|Vitamin E|Zidovudine	32.44	33
ELF3	1999	Muscular Atrophy	MESH:D009133		Arsenic Trioxide|Cisplatin|Clofibrate|Dietary Fats|Quercetin|Resveratrol|Testosterone|triptolide|Vincristine	32.38	16
SLC2A5	6518	Muscular Atrophy	MESH:D009133		Arsenic Trioxide|Cisplatin|Clofibrate|Dexamethasone|Dietary Fats|Hydrocortisone|Mifepristone|Testosterone|Tetracycline	32.38	29
UQCRC2	7385	Muscular Atrophy	MESH:D009133		2,5-hexanedione|Arsenic Trioxide|Cisplatin|Clofibrate|Dexamethasone|Nicotine|Resveratrol|triptolide|Zidovudine	32.38	33
CDKN1C	1028	Muscular Atrophy	MESH:D009133		Amiodarone|Arsenic Trioxide|Cisplatin|Dexamethasone|Quercetin|Resveratrol|Simvastatin|Testosterone|Tetracycline|Zidovudine	32.37	34
DPP4	1803	Muscular Atrophy	MESH:D009133		Amiodarone|Arsenic Trioxide|Clofibrate|Dietary Fats|Nicotine|Quercetin|Resveratrol|Testosterone|triptolide|Vincristine	32.37	16
TLR2	7097	Muscular Atrophy	MESH:D009133		Arsenic Trioxide|Cisplatin|Dietary Fats|Hydrocortisone|Irinotecan|Methylprednisolone|Prednisolone|Quercetin|Resveratrol|Simvastatin|Testosterone	32.36	22
APOC1	341	Muscular Atrophy	MESH:D009133		Cisplatin|Clofibrate|Dexamethasone|Dietary Fats|Mifepristone|Quercetin|Resveratrol|Simvastatin|Tetracycline	32.31	30
GRB2	2885	Muscular Atrophy	MESH:D009133		Arsenic Trioxide|Clofibrate|Cocaine|Dexamethasone|Dietary Fats|Mifepristone|Quercetin|Resveratrol|triptolide	32.31	29
MTUS1	57509	Muscular Atrophy	MESH:D009133		Arsenic Trioxide|Cisplatin|Clofibrate|Cocaine|Dexamethasone|Dietary Fats|Quercetin|Resveratrol|Testosterone	32.31	31
G0S2	50486	Muscular Atrophy	MESH:D009133		Arsenic Trioxide|Clofibrate|Dexamethasone|Dietary Fats|Irinotecan|Quercetin|Resveratrol|Testosterone|Vitamin E|Zidovudine	32.28	32
TSC22D1	8848	Muscular Atrophy	MESH:D009133		Arsenic Trioxide|Cisplatin|Clofibrate|Dexamethasone|Dietary Fats|Mifepristone|Nicotine|Resveratrol|Testosterone|Vincristine	32.28	35
ELOVL6	79071	Muscular Atrophy	MESH:D009133		Amiodarone|Cisplatin|Clofibrate|Dexamethasone|Dietary Fats|Quercetin|Resveratrol|Testosterone|Tetracycline|triptolide	32.24	32
LPIN1	23175	Muscular Atrophy	MESH:D009133		Air Pollutants, Occupational|Cisplatin|Clofibrate|Dexamethasone|Dietary Fats|Quercetin|Resveratrol|Testosterone|triptolide|Vitamin E	32.24	32
CTSB	1508	Muscular Atrophy	MESH:D009133		Amiodarone|Arsenic Trioxide|Chloroquine|Cisplatin|Clofibrate|Cocaine|Dietary Fats|Nicotine|Quercetin|Taurine|Vitamin E	32.23	12
INSIG1	3638	Muscular Atrophy	MESH:D009133		Air Pollutants, Occupational|Arsenic Trioxide|Cisplatin|Clofibrate|Dexamethasone|Dietary Fats|Irinotecan|Nicotine|Resveratrol|Testosterone|triptolide	32.23	34
ABCB1B	18669	Muscular Atrophy	MESH:D009133		Amiodarone|Cisplatin|Dexamethasone|Dietary Fats|Irinotecan|Prednisone|Resveratrol|Testosterone|triptolide|Vincristine	32.19	39
FUBP1	8880	Muscular Atrophy	MESH:D009133		Arsenic Trioxide|Cisplatin|Clofibrate|Cocaine|Dexamethasone|Dietary Fats|Resveratrol|triptolide|Vincristine	32.18	35
PRMT1	3276	Muscular Atrophy	MESH:D009133		Amiodarone|Arsenic Trioxide|Cisplatin|Cocaine|Dapsone|Dexamethasone|Resveratrol|Rifampin|Vitamin E	32.18	32
TRAF2	7186	Muscular Atrophy	MESH:D009133		Arsenic Trioxide|Cisplatin|Clofibrate|Cocaine|Colchicine|Dietary Fats|Quercetin|Resveratrol|Simvastatin	32.18	11
CYB5A	1528	Muscular Atrophy	MESH:D009133		Cisplatin|Clofibrate|Dexamethasone|Dietary Fats|Quercetin|Resveratrol|Taurine|Testosterone|Tetracycline|Zidovudine	32.15	32
TPI1	7167	Muscular Atrophy	MESH:D009133		2,5-hexanedione|Arsenic Trioxide|Cisplatin|Clofibrate|Deferoxamine|Dexamethasone|Quercetin|Resveratrol|Vincristine|Vitamin E	32.15	36
IRF7	3665	Muscular Atrophy	MESH:D009133		Arsenic Trioxide|Chloroquine|Cisplatin|Dexamethasone|Dietary Fats|Methylprednisolone|Nicotine|Prednisolone|Testosterone|Zidovudine	32.10	39
BIRC3	330	Muscular Atrophy	MESH:D009133		Arsenic Trioxide|Cisplatin|Dexamethasone|Irinotecan|Quercetin|Resveratrol|Simvastatin|Testosterone|triptolide|Vincristine|Vitamin E	32.06	37
FCGR2B	2213	Muscular Atrophy	MESH:D009133		Amiodarone|Cocaine|Colchicine|Dexamethasone|Dietary Fats|Irinotecan|Quercetin|Testosterone|Vincristine	32.06	31
CYBB	1536	Muscular Atrophy	MESH:D009133		Arsenic Trioxide|Cisplatin|Cocaine|Deferoxamine|Dexamethasone|Dietary Fats|Quercetin|Resveratrol|Simvastatin|Taurine|Testosterone	32.03	32
VIM	7431	Muscular Atrophy	MESH:D009133		2,5-hexanedione|Amiodarone|Arsenic Trioxide|Cisplatin|Clofibrate|Dexamethasone|Dietary Fats|Mifepristone|Nicotine|Quercetin|Resveratrol|Simvastatin|Testosterone	32.03	34
RHOB	388	Muscular Atrophy	MESH:D009133		Arsenic Trioxide|Chloroquine|Clofibrate|Dexamethasone|Dietary Fats|Irinotecan|Mifepristone|Nicotine|Testosterone|triptolide	32.02	30
NMB	4828	Muscular Atrophy	MESH:D009133		Cisplatin|Clofibrate|Dexamethasone|Dietary Fats|Methylprednisolone|Prednisolone|Quercetin|Testosterone	32.01	34
SAT1	6303	Muscular Atrophy	MESH:D009133		Arsenic Trioxide|Cisplatin|Clofibrate|Dexamethasone|Irinotecan|Quercetin|Resveratrol|Testosterone|Vincristine|Vitamin E	31.97	36
RPL6	6128	Muscular Atrophy	MESH:D009133		Arsenic Trioxide|Cisplatin|Clofibrate|Cocaine|Dexamethasone|Dietary Fats|Resveratrol|Testosterone|Vincristine	31.93	35
CLN3	1201	Muscular Atrophy	MESH:D009133		Air Pollutants, Occupational|Arsenic Trioxide|Cisplatin|Clofibrate|Quercetin|Resveratrol|Testosterone|Vitamin E	31.91	13
ACADM	34	Muscular Atrophy	MESH:D009133		Air Pollutants, Occupational|Amiodarone|Cisplatin|Clenbuterol|Clofibrate|Dexamethasone|Dietary Fats|Resveratrol|Testosterone|Tetracycline	31.88	32
PDK1	5163	Muscular Atrophy	MESH:D009133		Arsenic Trioxide|Cisplatin|Deferoxamine|Dexamethasone|Dietary Fats|Nicotine|Quercetin|Resveratrol|triptolide|Vincristine	31.88	35
SERPINC1	462	Muscular Atrophy	MESH:D009133		Chromium|Clofibrate|Diatrizoate|Dietary Fats|Hydrocortisone|Prednisone|Quercetin|Resveratrol|triptolide	31.87	14
ATG7	10533	Muscular Atrophy	MESH:D009133		Air Pollutants, Occupational|Amiodarone|Arsenic Trioxide|Cisplatin|Clofibrate|Dexamethasone|Dietary Fats|Quercetin|Taurine|triptolide	31.84	29
NGF	4803	Muscular Atrophy	MESH:D009133		Cisplatin|Cocaine|Dexamethasone|Dietary Fats|Nicotine|Quercetin|Resveratrol|Taurine|triptolide|Vincristine|Vitamin B 12	31.83	35
PDLIM7	9260	Muscular Atrophy	MESH:D009133		Amiodarone|Arsenic Trioxide|Cisplatin|Clofibrate|Dexamethasone|Mifepristone|Quercetin|Tetracycline|Vitamin E	31.81	29
FABP5	2171	Muscular Atrophy	MESH:D009133		Arsenic Trioxide|Cisplatin|Clofibrate|Dexamethasone|Dietary Fats|Melphalan|Quercetin|Testosterone|triptolide|Vitamin B 12	31.80	30
UBE2C	11065	Muscular Atrophy	MESH:D009133		Arsenic Trioxide|Chromium|Cisplatin|Dietary Fats|Irinotecan|Nicotine|Resveratrol|Testosterone|Tubocurarine|Vincristine	31.80	18
LTB	4050	Muscular Atrophy	MESH:D009133		Arsenic Trioxide|Chloroquine|Cisplatin|Dexamethasone|Dietary Fats|Nicotine|Simvastatin|Testosterone|Vitamin E	31.75	31
MIR652	724022	Muscular Atrophy	MESH:D009133		2,5-hexanedione|Air Pollutants, Occupational|Cisplatin|Quercetin|Resveratrol|Rifampin	31.73	9
H2BC5	3017	Muscular Atrophy	MESH:D009133		Arsenic Trioxide|Cisplatin|Dexamethasone|Nicotine|Quercetin|Resveratrol|Testosterone|Vincristine	31.72	34
HSD3B5	15496	Muscular Atrophy	MESH:D009133		Amiodarone|Clofibrate|Dietary Fats|Resveratrol|Testosterone|triptolide|Vitamin E|Zidovudine	31.72	13
ALAS1	211	Muscular Atrophy	MESH:D009133		Amiodarone|Arsenic Trioxide|Clofibrate|Deferoxamine|Dexamethasone|Dietary Fats|Quercetin|Rifampin|Testosterone|Tetracycline	31.71	29
NR4A1	3164	Muscular Atrophy	MESH:D009133		Amiodarone|Arsenic Trioxide|Cisplatin|Cocaine|Dapsone|Dexamethasone|Dietary Fats|Nicotine|Quercetin|Resveratrol|Testosterone	31.70	33
ELK1	2002	Muscular Atrophy	MESH:D009133		Arsenic Trioxide|Cisplatin|Dexamethasone|Nicotine|Quercetin|Resveratrol|Rifampin|Vecuronium Bromide|Vitamin E	31.69	35
ACOX1	51	Muscular Atrophy	MESH:D009133		Air Pollutants, Occupational|Amiodarone|Arsenic Trioxide|Chromium|Clofibrate|Dexamethasone|Dietary Fats|Resveratrol|Taurine|Testosterone|Tetracycline	31.64	32
A2M	2	Muscular Atrophy	MESH:D009133		Arsenic Trioxide|Cisplatin|Clofibrate|Dexamethasone|Dietary Fats|Hydrocortisone|Irinotecan|Prednisone|Simvastatin|Testosterone	31.63	34
BST2	684	Muscular Atrophy	MESH:D009133		Air Pollutants, Occupational|Arsenic Trioxide|Methylprednisolone|Nicotine|Prednisolone|Resveratrol|triptolide|Vitamin E|Zidovudine	31.63	19
SLC7A2	6542	Muscular Atrophy	MESH:D009133		Cisplatin|Clofibrate|Dexamethasone|Dietary Fats|Mifepristone|Resveratrol|Testosterone|triptolide|Zidovudine	31.62	32
TCF7L2	6934	Muscular Atrophy	MESH:D009133		Arsenic Trioxide|Cisplatin|Clofibrate|Dietary Fats|Irinotecan|Quercetin|Resveratrol|Testosterone|Vitamin E	31.62	13
NPPA	4878	Muscular Atrophy	MESH:D009133		Amiodarone|Clofibrate|Cocaine|Dexamethasone|Dietary Fats|Hydrocortisone|Mifepristone|Quercetin|Resveratrol|Simvastatin|Zidovudine	31.61	32
EDNRA	1909	Muscular Atrophy	MESH:D009133		Cisplatin|Cocaine|Dexamethasone|Mifepristone|Nicotine|Quercetin|Resveratrol|Simvastatin|Testosterone|Vitamin E	31.59	32
PIK3CA	5290	Muscular Atrophy	MESH:D009133		2,5-hexanedione|Arsenic Trioxide|Cisplatin|Dexamethasone|Dietary Fats|Nicotine|Quercetin|Resveratrol|Testosterone|Tetracycline	31.59	32
AQP4	361	Muscular Atrophy	MESH:D009133		Arsenic Trioxide|Clofibrate|Deferoxamine|Dietary Fats|Nicotine|Rifampin|Testosterone|triptolide|Vitamin E	31.57	11
GAMT	2593	Muscular Atrophy	MESH:D009133		Amiodarone|Cisplatin|Clofibrate|Creatine|Dexamethasone|Dietary Fats|Irinotecan|Testosterone|triptolide	31.57	29
LCN2	3934	Muscular Atrophy	MESH:D009133		Arsenic Trioxide|Botulinum Toxins, Type A|Chloroquine|Ciprofloxacin|Cisplatin|Deferoxamine|Dexamethasone|Dietary Fats|Prednisolone|Resveratrol|Testosterone	31.55	40
FADS2	9415	Muscular Atrophy	MESH:D009133		Amiodarone|Chloroquine|Cisplatin|Clofibrate|Dexamethasone|Dietary Fats|Testosterone|triptolide|Vitamin B 12|Zidovudine	31.54	33
SMOX	54498	Muscular Atrophy	MESH:D009133		Air Pollutants, Occupational|Amiodarone|Cisplatin|Dexamethasone|Dietary Fats|Quercetin|Testosterone|triptolide|Vitamin E	31.51	29
CKB	1152	Muscular Atrophy	MESH:D009133		Arsenic Trioxide|Cisplatin|Clofibrate|Cocaine|Deferoxamine|Dexamethasone|Dietary Fats|Mifepristone|Quercetin|Vitamin E	31.46	29
APOA1	335	Muscular Atrophy	MESH:D009133		Chromium|Cisplatin|Clofibrate|Dexamethasone|Dietary Fats|Hydrocortisone|Quercetin|Resveratrol|Simvastatin|triptolide|Vitamin E	31.42	33
CASP4	837	Muscular Atrophy	MESH:D009133		Arsenic Trioxide|Cisplatin|Cocaine|Dexamethasone|Dietary Fats|Irinotecan|Quercetin|Resveratrol|Testosterone|triptolide	31.42	32
DHCR7	1717	Muscular Atrophy	MESH:D009133		Amiodarone|Cisplatin|Clofibrate|Dexamethasone|Dietary Fats|Quercetin|Resveratrol|Simvastatin|triptolide|Vitamin E	31.38	32
NAMPT	10135	Muscular Atrophy	MESH:D009133		Air Pollutants, Occupational|Arsenic Trioxide|Cisplatin|Dexamethasone|Dietary Fats|Nicotine|Resveratrol|Testosterone|triptolide|Vincristine	31.38	36
OGG1	4968	Muscular Atrophy	MESH:D009133		Air Pollutants, Occupational|Arsenic Trioxide|Chromium|Cisplatin|Dexamethasone|Dietary Fats|Nicotine|Quercetin|Resveratrol|Vincristine	31.38	35
PLK1	5347	Muscular Atrophy	MESH:D009133		Arsenic Trioxide|Chromium|Ciprofloxacin|Cisplatin|Clofibrate|Irinotecan|Quercetin|Resveratrol|Testosterone|triptolide	31.38	14
VDAC1	7416	Muscular Atrophy	MESH:D009133		Arsenic Trioxide|Cisplatin|Clofibrate|Dexamethasone|Dietary Fats|Melphalan|Quercetin|Resveratrol|Simvastatin|Zidovudine	31.38	33
CCDC88A	55704	Muscular Atrophy	MESH:D009133		Cisplatin|Clofibrate|Cocaine|Dietary Fats|Nicotine|Quercetin|Resveratrol|Testosterone	31.36	12
REL	5966	Muscular Atrophy	MESH:D009133		Arsenic Trioxide|Cisplatin|Cocaine|Dexamethasone|Dietary Fats|Resveratrol|Vincristine|Vitamin E|Zidovudine	31.33	36
MFN2	9927	Muscular Atrophy	MESH:D009133		Amiodarone|Arsenic Trioxide|Cisplatin|Deferoxamine|Dexamethasone|Dietary Fats|Resveratrol|triptolide|Vitamin E|Zidovudine	31.30	34
IFI44	10561	Muscular Atrophy	MESH:D009133		Dietary Fats|Hydrocortisone|Methylprednisolone|Nicotine|Prednisolone|Quercetin|Resveratrol|Testosterone|Vincristine	31.27	22
ROCK1	6093	Muscular Atrophy	MESH:D009133		Arsenic Trioxide|Chromium|Cisplatin|Dexamethasone|Dietary Fats|Quercetin|Resveratrol|Testosterone|triptolide	31.27	31
SDC2	6383	Muscular Atrophy	MESH:D009133		Amiodarone|Arsenic Trioxide|Cisplatin|Clofibrate|Dexamethasone|Quercetin|Resveratrol|Testosterone|Vitamin E	31.27	32
ACE2	59272	Muscular Atrophy	MESH:D009133		Chloroquine|Cisplatin|Colchicine|Dexamethasone|Dietary Fats|Quercetin|Rifampin|Simvastatin|Testosterone|Tetracycline	31.25	31
DNMT3A	1788	Muscular Atrophy	MESH:D009133		Arsenic Trioxide|Clofibrate|Deferoxamine|Dexamethasone|Dietary Fats|Mifepristone|Resveratrol|Testosterone|Vitamin B 12|Vitamin E	31.25	31
PRDX2	7001	Muscular Atrophy	MESH:D009133		Amiodarone|Arsenic Trioxide|Cisplatin|Clofibrate|Cocaine|Dexamethasone|Quercetin|Resveratrol|Testosterone|Vitamin E	31.25	33
CDH2	1000	Muscular Atrophy	MESH:D009133		Amiodarone|Arsenic Trioxide|Chloroquine|Cisplatin|Clofibrate|Dexamethasone|Nicotine|Quercetin|Resveratrol|Testosterone|Vitamin E	31.24	35
ISG20	3669	Muscular Atrophy	MESH:D009133		Cisplatin|Dexamethasone|Dietary Fats|Methylprednisolone|Nicotine|Prednisolone|Resveratrol|Testosterone|Vincristine	31.21	41
CSGALNACT1	55790	Muscular Atrophy	MESH:D009133		Arsenic Trioxide|Cisplatin|Dexamethasone|Dietary Fats|Quercetin|Resveratrol|Testosterone|Zidovudine	31.18	31
IGHM	3507	Muscular Atrophy	MESH:D009133		Arsenic Trioxide|Cisplatin|Clofibrate|Dietary Fats|Nicotine|triptolide|Vincristine|Vitamin E	31.18	12
SFTPC	6440	Muscular Atrophy	MESH:D009133		Air Pollutants, Occupational|Amiodarone|Dexamethasone|Hydrocortisone|Nicotine|Resveratrol|Testosterone|Tubocurarine	31.18	30
CCNG1	900	Muscular Atrophy	MESH:D009133		Arsenic Trioxide|Cisplatin|Clofibrate|Dexamethasone|Dietary Fats|Resveratrol|Rifampin|Testosterone|Tetracycline|triptolide	31.17	33
APOC3	345	Muscular Atrophy	MESH:D009133		Cisplatin|Clofibrate|Dexamethasone|Dietary Fats|Quercetin|Rifampin|Simvastatin|Testosterone|Tetracycline	31.16	29
GPAT3	84803	Muscular Atrophy	MESH:D009133		Air Pollutants, Occupational|Amiodarone|Cisplatin|Clofibrate|Dexamethasone|Quercetin|Resveratrol|Testosterone|Tetracycline	31.16	32
SLCO1A4	28250	Muscular Atrophy	MESH:D009133		Amiodarone|Clofibrate|Dexamethasone|Dietary Fats|Mifepristone|Resveratrol|Rifampin|Taurine|triptolide	31.16	29
PON1	5444	Muscular Atrophy	MESH:D009133		Ciprofloxacin|Cisplatin|Clofibrate|Dexamethasone|Dietary Fats|Nicotine|Quercetin|Resveratrol|Rifampin|Simvastatin|Vitamin E	31.15	33
LGALS3	3958	Muscular Atrophy	MESH:D009133		Arsenic Trioxide|Cisplatin|Clofibrate|Dexamethasone|Dietary Fats|Mifepristone|Quercetin|Resveratrol|Testosterone|Tetracycline	31.13	31
FANCG	2189	Muscular Atrophy	MESH:D009133		Cisplatin|Dexamethasone|Irinotecan|Melphalan|Quercetin|Resveratrol|Testosterone|Vincristine	31.09	34
SLC2A3	6515	Muscular Atrophy	MESH:D009133		Amiodarone|Arsenic Trioxide|Chromium|Cisplatin|Dietary Fats|Quercetin|Testosterone|Tetracycline|triptolide|Zidovudine	31.09	13
SLC2A2	6514	Muscular Atrophy	MESH:D009133		Arsenic Trioxide|Cisplatin|Dexamethasone|Dietary Fats|Quercetin|Resveratrol|Rifampin|Taurine|Tetracycline|triptolide	31.05	31
DEPP1	11067	Muscular Atrophy	MESH:D009133		Amiodarone|Cisplatin|Dexamethasone|Mifepristone|Quercetin|Testosterone|Tetracycline|triptolide|Vitamin B 12	31.04	29
SDF2L1	23753	Muscular Atrophy	MESH:D009133		Arsenic Trioxide|Cisplatin|Clofibrate|Dexamethasone|Dietary Fats|Quercetin|Resveratrol|Testosterone|Vitamin E	31.04	31
COL1A2	1278	Muscular Atrophy	MESH:D009133		Arsenic Trioxide|Cisplatin|Clofibrate|Dexamethasone|Dietary Fats|Mifepristone|Nicotine|Quercetin|Resveratrol|Vincristine|Vitamin E	31.03	35
PKDCC	91461	Muscular Atrophy	MESH:D009133		Cisplatin|Clofibrate|Dexamethasone|Dietary Fats|Irinotecan|Quercetin|Resveratrol|Testosterone	31.00	30
CRY1	1407	Muscular Atrophy	MESH:D009133		Air Pollutants, Occupational|Cisplatin|Clofibrate|Cocaine|Dietary Fats|Hydrocortisone|Prednisolone|Resveratrol|triptolide	30.99	17
HSPA4L	22824	Muscular Atrophy	MESH:D009133		Arsenic Trioxide|Cisplatin|Clofibrate|Dexamethasone|Dietary Fats|Irinotecan|Quercetin|Resveratrol|triptolide	30.99	31
IFITM1	8519	Muscular Atrophy	MESH:D009133		Air Pollutants, Occupational|Cisplatin|Dexamethasone|Irinotecan|Nicotine|Resveratrol|Testosterone|Vitamin E|Zidovudine	30.99	33
CCR5	1234	Muscular Atrophy	MESH:D009133		Cisplatin|Clofibrate|Cocaine|Dietary Fats|Nicotine|Resveratrol|Simvastatin|Testosterone|Zidovudine	30.93	15
NIN	51199	Muscular Atrophy	MESH:D009133		Cisplatin|Dexamethasone|Dietary Fats|Nicotine|Quercetin|Resveratrol|Testosterone|Tubocurarine	30.92	30
PLEKHA5	54477	Muscular Atrophy	MESH:D009133		Cisplatin|Clofibrate|Cocaine|Dexamethasone|Irinotecan|Melphalan|Quercetin|Resveratrol	30.92	31
SEMA3F	6405	Muscular Atrophy	MESH:D009133		Cisplatin|Clofibrate|Cocaine|Mifepristone|Quercetin|Resveratrol|Testosterone|triptolide	30.92	14
UROD	7389	Muscular Atrophy	MESH:D009133		2,5-hexanedione|Arsenic Trioxide|Cisplatin|Quercetin|Resveratrol|Testosterone|Vincristine|Vitamin E	30.92	16
TFAM	7019	Muscular Atrophy	MESH:D009133		Arsenic Trioxide|Cisplatin|Clenbuterol|Dexamethasone|Dietary Fats|Quercetin|Resveratrol|Testosterone|triptolide|Zidovudine	30.90	32
ABCD3	5825	Muscular Atrophy	MESH:D009133		Air Pollutants, Occupational|Amiodarone|Clofibrate|Dietary Fats|Quercetin|Resveratrol|Testosterone|Tetracycline|Vincristine	30.88	15
ABCG8	64241	Muscular Atrophy	MESH:D009133		Clofibrate|Dietary Fats|Quercetin|Resveratrol|Rifampin|Simvastatin|Testosterone|Tetracycline|Zidovudine	30.88	13
ACSL5	51703	Muscular Atrophy	MESH:D009133		Cisplatin|Clofibrate|Cocaine|Dexamethasone|Dietary Fats|Hydrocortisone|Quercetin|Resveratrol|triptolide	30.88	31
BDH1	622	Muscular Atrophy	MESH:D009133		Arsenic Trioxide|Cisplatin|Clofibrate|Dexamethasone|Dietary Fats|Quercetin|Resveratrol|Testosterone|Tetracycline	30.88	31
CPE	1363	Muscular Atrophy	MESH:D009133		Arsenic Trioxide|Chromium|Cisplatin|Dexamethasone|Dietary Fats|Irinotecan|Mifepristone|Resveratrol|Testosterone	30.88	31
OLR1	4973	Muscular Atrophy	MESH:D009133		Arsenic Trioxide|Chromium|Clofibrate|Deferoxamine|Dietary Fats|Quercetin|Resveratrol|Simvastatin|Testosterone	30.88	12
CCND3	896	Muscular Atrophy	MESH:D009133		Arsenic Trioxide|Cisplatin|Clofibrate|Cocaine|Deferoxamine|Dexamethasone|Dietary Fats|Quercetin|Resveratrol|Vitamin E	30.86	32
TIMP3	7078	Muscular Atrophy	MESH:D009133		Arsenic Trioxide|Chromium|Cisplatin|Clofibrate|Dexamethasone|Dietary Fats|Nicotine|Resveratrol|Testosterone|Vitamin E	30.86	33
COX6A1	1337	Muscular Atrophy	MESH:D009133		Cisplatin|Clofibrate|Cocaine|Dexamethasone|Dietary Fats|Resveratrol|Vitamin E|Zidovudine	30.84	32
COL12A1	1303	Muscular Atrophy	MESH:D009133		Arsenic Trioxide|Cisplatin|Clofibrate|Dexamethasone|Dietary Fats|Mifepristone|Resveratrol|Simvastatin|triptolide	30.77	31
HELLS	3070	Muscular Atrophy	MESH:D009133		Cisplatin|Clofibrate|Dexamethasone|Irinotecan|Nicotine|Quercetin|Resveratrol|Testosterone|Vincristine	30.77	35
BCL2A1	597	Muscular Atrophy	MESH:D009133		Arsenic Trioxide|Cisplatin|Melphalan|Methylprednisolone|Nicotine|Prednisolone|Quercetin|Resveratrol|Vincristine	30.71	22
NSDHL	50814	Muscular Atrophy	MESH:D009133		Amiodarone|Arsenic Trioxide|Clofibrate|Dexamethasone|Dietary Fats|Simvastatin|Testosterone|Tetracycline|triptolide	30.71	29
PLA2G2A	5320	Muscular Atrophy	MESH:D009133		Amiodarone|Cisplatin|Clofibrate|Dexamethasone|Quercetin|Resveratrol|Simvastatin|Testosterone|Tetracycline	30.71	32
NOTCH4	4855	Muscular Atrophy	MESH:D009133		Cisplatin|Dietary Fats|Mifepristone|Nicotine|Quercetin|Simvastatin|Tetracycline|Vitamin E	30.67	9
RGS10	6001	Muscular Atrophy	MESH:D009133		Cisplatin|Dexamethasone|Dietary Fats|Irinotecan|Quercetin|Testosterone|triptolide|Vincristine	30.67	31
AFP	174	Muscular Atrophy	MESH:D009133		Amiodarone|Arsenic Trioxide|Clofibrate|Cocaine|Dexamethasone|Dietary Fats|Hydrocortisone|Quercetin|Simvastatin|Vitamin E	30.66	29
HAL	3034	Muscular Atrophy	MESH:D009133		Air Pollutants, Occupational|Amiodarone|Arsenic Trioxide|Cisplatin|Clofibrate|Colchicine|Dexamethasone|Dietary Fats|Quercetin	30.66	29
MYH6	4624	Muscular Atrophy	MESH:D009133		Amiodarone|Arsenic Trioxide|Clofibrate|Cocaine|Dexamethasone|Dietary Fats|Resveratrol|Rifampin|Simvastatin	30.66	31
BMP2	650	Muscular Atrophy	MESH:D009133		Arsenic Trioxide|Chloroquine|Cisplatin|Dexamethasone|Dietary Fats|Quercetin|Resveratrol|Simvastatin|Testosterone|Vincristine	30.63	36
AGTR1A	11607	Muscular Atrophy	MESH:D009133		Amiodarone|Clofibrate|Dexamethasone|Dietary Fats|Mifepristone|Nicotine|Quercetin|Resveratrol|Testosterone	30.61	29
ALDOA	226	Muscular Atrophy	MESH:D009133		Arsenic Trioxide|Cisplatin|Clofibrate|Dexamethasone|Dietary Fats|Hydrocortisone|Quercetin|Resveratrol|Tetracycline|Vitamin E	30.59	32
ANXA2	302	Muscular Atrophy	MESH:D009133		Arsenic Trioxide|Chromium|Cisplatin|Clofibrate|Dietary Fats|Irinotecan|Quercetin|Resveratrol|Testosterone|Vincristine	30.59	17
ARF1	375	Muscular Atrophy	MESH:D009133		Arsenic Trioxide|Cisplatin|Clofibrate|Dexamethasone|Irinotecan|Nicotine|Resveratrol|Vincristine	30.59	34
INSR	3643	Muscular Atrophy	MESH:D009133		Chromium|Dexamethasone|Dietary Fats|Nicotine|Quercetin|Resveratrol|Taurine|Testosterone|triptolide|Vitamin E	30.59	30
PHGDH	26227	Muscular Atrophy	MESH:D009133		2,5-hexanedione|Air Pollutants, Occupational|Arsenic Trioxide|Cisplatin|Dexamethasone|Dietary Fats|Methylprednisolone|Nicotine|Prednisolone|Quercetin	30.59	37
ATF5	22809	Muscular Atrophy	MESH:D009133		Amiodarone|Cisplatin|Clofibrate|Dexamethasone|Dietary Fats|Resveratrol|triptolide|Vincristine|Vitamin E	30.55	35
CALD1	800	Muscular Atrophy	MESH:D009133		Arsenic Trioxide|Cisplatin|Cocaine|Dietary Fats|Resveratrol|Simvastatin|triptolide|Vincristine|Vitamin E	30.55	15
DECR1	1666	Muscular Atrophy	MESH:D009133		Air Pollutants, Occupational|Amiodarone|Arsenic Trioxide|Cisplatin|Clofibrate|Dexamethasone|Dietary Fats|Quercetin|Resveratrol	30.55	31
MAP3K1	4214	Muscular Atrophy	MESH:D009133		2,5-hexanedione|Cisplatin|Dexamethasone|Dietary Fats|Quercetin|Resveratrol|Testosterone|Vincristine|Vitamin E	30.55	34
PHLDA3	23612	Muscular Atrophy	MESH:D009133		Arsenic Trioxide|Cisplatin|Cocaine|Colchicine|Dexamethasone|Quercetin|Resveratrol|Testosterone|triptolide	30.55	32
CYBA	1535	Muscular Atrophy	MESH:D009133		Arsenic Trioxide|Cisplatin|Clofibrate|Cocaine|Dietary Fats|Quercetin|Resveratrol|Simvastatin|Testosterone|Vitamin E	30.51	14
HTRA2	27429	Muscular Atrophy	MESH:D009133		Amiodarone|Arsenic Trioxide|Cisplatin|Quercetin|Resveratrol|Simvastatin|Testosterone|Vitamin E	30.51	13
TGFA	7039	Muscular Atrophy	MESH:D009133		Arsenic Trioxide|Cisplatin|Dexamethasone|Dietary Fats|Irinotecan|Mifepristone|Nicotine|Quercetin|Resveratrol|Testosterone	30.51	31
CIDEC	63924	Muscular Atrophy	MESH:D009133		Amiodarone|Cisplatin|Clofibrate|Dexamethasone|Dietary Fats|Hydrocortisone|Quercetin|triptolide|Zidovudine	30.50	30
ETS2	2114	Muscular Atrophy	MESH:D009133		Amiodarone|Arsenic Trioxide|Cisplatin|Clofibrate|Dexamethasone|Irinotecan|Quercetin|Tetracycline|Vitamin E	30.50	30
SERPINF1	5176	Muscular Atrophy	MESH:D009133		Cisplatin|Clofibrate|Dexamethasone|Dietary Fats|Mifepristone|Nicotine|Quercetin|Resveratrol|Vitamin E	30.50	30
UGT2B1	71773	Muscular Atrophy	MESH:D009133		Amiodarone|Clofibrate|Dexamethasone|Dietary Fats|Hydrocortisone|Taurine|Testosterone|Tetracycline|Zidovudine	30.50	29
MSMO1	6307	Muscular Atrophy	MESH:D009133		Amiodarone|Arsenic Trioxide|Cisplatin|Dexamethasone|Dietary Fats|Nicotine|Quercetin|Resveratrol|Testosterone|triptolide	30.47	32
UGT1A6	54578	Muscular Atrophy	MESH:D009133		Arsenic Trioxide|Cisplatin|Clofibrate|Dexamethasone|Dietary Fats|Irinotecan|Quercetin|Rifampin|Testosterone|Tetracycline	30.47	30
PMP22	5376	Muscular Atrophy	MESH:D009133		Cisplatin|Deferoxamine|Dexamethasone|Dietary Fats|Irinotecan|Quercetin|Resveratrol|Testosterone|Vincristine	30.45	34
PDGFRB	5159	Muscular Atrophy	MESH:D009133		Arsenic Trioxide|Cisplatin|Deferoxamine|Dexamethasone|Dietary Fats|Mifepristone|Nicotine|Resveratrol|Simvastatin|Vitamin E	30.44	32
COPB2	9276	Muscular Atrophy	MESH:D009133		Air Pollutants, Occupational|Arsenic Trioxide|Cisplatin|Clofibrate|Dexamethasone|Dietary Fats|Resveratrol|Testosterone	30.43	31
SEC62	7095	Muscular Atrophy	MESH:D009133		Arsenic Trioxide|Cisplatin|Dietary Fats|Mifepristone|Quercetin|Resveratrol|Vincristine|Vitamin E	30.43	14
MT1X	4501	Muscular Atrophy	MESH:D009133		Amiodarone|Arsenic Trioxide|Cisplatin|Dexamethasone|Hydrocortisone|Quercetin|Resveratrol|Testosterone|Vincristine	30.39	35
RGN	9104	Muscular Atrophy	MESH:D009133		Amiodarone|Cisplatin|Clofibrate|Dexamethasone|Quercetin|Resveratrol|Testosterone|Tetracycline|triptolide	30.39	32
STAT5A	6776	Muscular Atrophy	MESH:D009133		Arsenic Trioxide|Cisplatin|Dexamethasone|Dietary Fats|Resveratrol|Rifampin|Simvastatin|Testosterone|Vitamin E	30.39	32
TFPI	7035	Muscular Atrophy	MESH:D009133		Cisplatin|Clofibrate|Dexamethasone|Dietary Fats|Irinotecan|Quercetin|Resveratrol|Testosterone|Vincristine	30.39	34
SRPX	8406	Muscular Atrophy	MESH:D009133		Arsenic Trioxide|Cisplatin|Dexamethasone|Dietary Fats|Irinotecan|Mifepristone|Quercetin|Testosterone	30.35	27
TIGAR	57103	Muscular Atrophy	MESH:D009133		Arsenic Trioxide|Cisplatin|Colchicine|Quercetin|Resveratrol|Testosterone|triptolide|Vincristine	30.35	16
UBE3A	7337	Muscular Atrophy	MESH:D009133		Arsenic Trioxide|Cisplatin|Cocaine|Dexamethasone|Nicotine|Resveratrol|Tubocurarine|Vitamin E	30.35	31
ITGAV	3685	Muscular Atrophy	MESH:D009133		Arsenic Trioxide|Cisplatin|Dexamethasone|Dietary Fats|Irinotecan|Nicotine|Quercetin|Resveratrol|Testosterone	30.34	31
PLCG1	5335	Muscular Atrophy	MESH:D009133		Amiodarone|Cisplatin|Clofibrate|Cocaine|Dexamethasone|Nicotine|Quercetin|Resveratrol|Tetracycline	30.34	32
SESN1	27244	Muscular Atrophy	MESH:D009133		Arsenic Trioxide|Cisplatin|Colchicine|Dexamethasone|Dietary Fats|Quercetin|Resveratrol|Testosterone|Vincristine	30.34	34
MIR10A	406902	Muscular Atrophy	MESH:D009133		Air Pollutants, Occupational|Arsenic Trioxide|Cisplatin|Dietary Fats|Quercetin|Resveratrol|Testosterone	30.32	11
HNRNPA1	3178	Muscular Atrophy	MESH:D009133		Amiodarone|Arsenic Trioxide|Cisplatin|Clofibrate|Dietary Fats|Irinotecan|Quercetin|Resveratrol|Testosterone	30.29	13
HSD17B3	3293	Muscular Atrophy	MESH:D009133		Cisplatin|Clofibrate|Dietary Fats|Mifepristone|Nicotine|Quercetin|Taurine|Testosterone|Vitamin E	30.29	12
C7	730	Muscular Atrophy	MESH:D009133		Amiodarone|Cisplatin|Clofibrate|Dexamethasone|Irinotecan|Nicotine|Testosterone|Tubocurarine	30.27	29
MIR20B	574032	Muscular Atrophy	MESH:D009133		Arsenic Trioxide|Cisplatin|Dexamethasone|Quercetin|Resveratrol|Rifampin|Testosterone	30.19	30
POU2F1	5451	Muscular Atrophy	MESH:D009133		2,5-hexanedione|Arsenic Trioxide|Clofibrate|Dexamethasone|Nicotine|Rifampin|Testosterone|Vincristine	30.19	31
SCG2	7857	Muscular Atrophy	MESH:D009133		Arsenic Trioxide|Cisplatin|Clofibrate|Cocaine|Dexamethasone|Dietary Fats|Nicotine|Prednisolone	30.19	33
SULF2	55959	Muscular Atrophy	MESH:D009133		Amiodarone|Arsenic Trioxide|Cisplatin|Clofibrate|Dexamethasone|Dietary Fats|Quercetin|Resveratrol|Testosterone	30.19	31
HAVCR1	26762	Muscular Atrophy	MESH:D009133		Chromium|Cisplatin|Deferoxamine|Dietary Fats|Hydrocortisone|Nicotine|Quercetin|Resveratrol|Testosterone|Vitamin B 12	30.18	15
CYP2B10	13088	Muscular Atrophy	MESH:D009133		Amiodarone|Clofibrate|Dexamethasone|Dietary Fats|Quercetin|Resveratrol|Rifampin|Testosterone|triptolide|Vitamin B 12	30.14	31
INA	9118	Muscular Atrophy	MESH:D009133		2,5-hexanedione|Cisplatin|Clofibrate|Cocaine|Dexamethasone|Dietary Fats|Resveratrol|Vincristine	30.12	34
GPX2	2877	Muscular Atrophy	MESH:D009133		Cisplatin|Dietary Fats|Hydrocortisone|Quercetin|Resveratrol|Rifampin|Simvastatin|Testosterone|triptolide|Vitamin E	30.11	15
DES	1674	Muscular Atrophy	MESH:D009133		Arsenic Trioxide|Clofibrate|Deferoxamine|Dexamethasone|Dietary Fats|Quercetin|Resveratrol|triptolide|Vitamin E	30.09	30
GPER1	2852	Muscular Atrophy	MESH:D009133		Arsenic Trioxide|Chromium|Cisplatin|Cocaine|Dexamethasone|Dietary Fats|Quercetin|Resveratrol|Testosterone	30.09	31
HMGA1	3159	Muscular Atrophy	MESH:D009133		Arsenic Trioxide|Chromium|Cisplatin|Clofibrate|Cocaine|Dexamethasone|Nicotine|Quercetin|Resveratrol	30.09	32
IL23A	51561	Muscular Atrophy	MESH:D009133		Air Pollutants, Occupational|Arsenic Trioxide|Cisplatin|Melphalan|Methylprednisolone|Prednisolone|Resveratrol|Simvastatin|Vincristine	30.09	22
MIR132	406921	Muscular Atrophy	MESH:D009133		Arsenic Trioxide|Cisplatin|Cocaine|Dietary Fats|Quercetin|Testosterone|Vincristine	30.06	12
SLC6A18	348932	Muscular Atrophy	MESH:D009133		Amiodarone|Cisplatin|Clofibrate|Dexamethasone|Dietary Fats|Resveratrol|Tetracycline	30.06	30
CHRNA7	1139	Muscular Atrophy	MESH:D009133		Atracurium|Cisplatin|Dietary Fats|Nicotine|Pancuronium|Resveratrol|Testosterone|Tubocurarine|Vecuronium Bromide	30.04	20
CNTN1	1272	Muscular Atrophy	MESH:D009133		Arsenic Trioxide|Cisplatin|Clofibrate|Dexamethasone|Nicotine|Resveratrol|Testosterone|Tubocurarine	30.04	31
GSTM3	2947	Muscular Atrophy	MESH:D009133		Arsenic Trioxide|Cisplatin|Clofibrate|Dexamethasone|Dietary Fats|Quercetin|Resveratrol|Rifampin|Tetracycline|Vitamin B 12	30.04	32
SOX9	6662	Muscular Atrophy	MESH:D009133		Cisplatin|Dexamethasone|Dietary Fats|Mifepristone|Nicotine|Prednisolone|Prednisone|Resveratrol|Testosterone|Vitamin E	30.04	39
TRA2A	29896	Muscular Atrophy	MESH:D009133		Arsenic Trioxide|Cisplatin|Nicotine|Quercetin|Resveratrol|Testosterone|Vincristine|Vitamin E	30.04	16
ADM	133	Muscular Atrophy	MESH:D009133		Arsenic Trioxide|Chromium|Cisplatin|Clofibrate|Deferoxamine|Dexamethasone|Dietary Fats|Quercetin|Resveratrol|Testosterone	30.03	32
CHUK	1147	Muscular Atrophy	MESH:D009133		Arsenic Trioxide|Chloroquine|Cisplatin|Dexamethasone|Melphalan|Quercetin|Resveratrol|Simvastatin|Taurine|Testosterone	30.00	33
FABP1	2168	Muscular Atrophy	MESH:D009133		Amiodarone|Cisplatin|Clofibrate|Dexamethasone|Dietary Fats|Hydrocortisone|Irinotecan|Quercetin|Tetracycline|triptolide	30.00	30
HK2	3099	Muscular Atrophy	MESH:D009133		Arsenic Trioxide|Chloroquine|Cisplatin|Deferoxamine|Dexamethasone|Dietary Fats|Irinotecan|Quercetin|Resveratrol|triptolide	30.00	33
MAP1B	4131	Muscular Atrophy	MESH:D009133		2,5-hexanedione|Arsenic Trioxide|Cocaine|Dexamethasone|Dietary Fats|Mifepristone|Quercetin|Resveratrol|Testosterone	29.99	29
HBA1	3039	Muscular Atrophy	MESH:D009133		2,5-hexanedione|Chromium|Cisplatin|Quercetin|Resveratrol|triptolide|Vitamin B 12|Vitamin E	29.97	11
KCNN2	3781	Muscular Atrophy	MESH:D009133		Arsenic Trioxide|Bupivacaine|Clofibrate|Dietary Fats|Resveratrol|Testosterone|Tubocurarine|Vincristine	29.97	15
SFTPB	6439	Muscular Atrophy	MESH:D009133		Air Pollutants, Occupational|Amiodarone|Chromium|Clofibrate|Dexamethasone|Hydrocortisone|Resveratrol|Vitamin E	29.97	30
ERCC4	2072	Muscular Atrophy	MESH:D009133		Amiodarone|Arsenic Trioxide|Cisplatin|Clofibrate|Dexamethasone|Resveratrol|Testosterone|Tetracycline	29.96	31
SLC6A12	6539	Muscular Atrophy	MESH:D009133		Arsenic Trioxide|Cisplatin|Clofibrate|Dexamethasone|Quercetin|Rifampin|Testosterone|Zidovudine	29.96	30
CUEDC2	79004	Muscular Atrophy	MESH:D009133		Air Pollutants, Occupational|Amiodarone|Cisplatin|Clofibrate|Quercetin|Tetracycline|Vitamin E	29.94	8
GOLGA8A	23015	Muscular Atrophy	MESH:D009133		Cisplatin|Dexamethasone|Irinotecan|Quercetin|Resveratrol|Vincristine|Vitamin E	29.94	33
NFKBIB	4793	Muscular Atrophy	MESH:D009133		Arsenic Trioxide|Dexamethasone|Dietary Fats|Nicotine|Quercetin|Resveratrol|Testosterone|Tetracycline|Vitamin E	29.94	30
GSTA1	2938	Muscular Atrophy	MESH:D009133		Arsenic Trioxide|Cisplatin|Clofibrate|Dexamethasone|Dietary Fats|Hydrocortisone|Mifepristone|Quercetin|Resveratrol|Rifampin|Taurine	29.90	31
AVP	551	Muscular Atrophy	MESH:D009133		Chloroquine|Chromium|Colchicine|Dexamethasone|Dietary Fats|Mifepristone|Nicotine|Testosterone|Vincristine	29.89	32
CHRNB2	1141	Muscular Atrophy	MESH:D009133		Atracurium|Clofibrate|Cocaine|Dexamethasone|Dietary Fats|Nicotine|Pancuronium|Tubocurarine|Vecuronium Bromide	29.84	34
PLXNB2	23654	Muscular Atrophy	MESH:D009133		Air Pollutants, Occupational|Arsenic Trioxide|Cisplatin|Cocaine|Colchicine|Dexamethasone|Quercetin|Resveratrol	29.74	31
PRKDC	5591	Muscular Atrophy	MESH:D009133		Chromium|Cisplatin|Clofibrate|Dexamethasone|Irinotecan|Quercetin|Resveratrol|Rifampin|Vincristine	29.74	35
PROM1	8842	Muscular Atrophy	MESH:D009133		Arsenic Trioxide|Ciprofloxacin|Cisplatin|Dexamethasone|Dietary Fats|Irinotecan|Quercetin|Testosterone|triptolide	29.74	28
PTPRG	5793	Muscular Atrophy	MESH:D009133		Cisplatin|Clofibrate|Dexamethasone|Dietary Fats|Irinotecan|Melphalan|Quercetin|Resveratrol	29.74	30
IL12A	3592	Muscular Atrophy	MESH:D009133		Cisplatin|Clofibrate|Dexamethasone|Dietary Fats|Melphalan|Nicotine|Prednisone|Resveratrol|Testosterone|triptolide	29.72	36
RGS16	6004	Muscular Atrophy	MESH:D009133		Cisplatin|Clofibrate|Colchicine|Dexamethasone|Dietary Fats|Melphalan|triptolide|Vincristine|Vitamin B 12	29.69	33
ATG5	9474	Muscular Atrophy	MESH:D009133		Amiodarone|Arsenic Trioxide|Chloroquine|Cisplatin|Dexamethasone|Dietary Fats|Quercetin|Resveratrol|triptolide|Vitamin E	29.68	33
FH	2271	Muscular Atrophy	MESH:D009133		Arsenic Trioxide|Cisplatin|Clofibrate|Dexamethasone|Dietary Fats|Irinotecan|Quercetin|Resveratrol	29.67	30
GCNT2	2651	Muscular Atrophy	MESH:D009133		Cisplatin|Cocaine|Dexamethasone|Dietary Fats|Nicotine|Quercetin|Resveratrol|Testosterone	29.67	30
PSME4	23198	Muscular Atrophy	MESH:D009133		Arsenic Trioxide|Cisplatin|Cocaine|Dexamethasone|Dietary Fats|Quercetin|Resveratrol|Vincristine	29.67	33
PLPP3	8613	Muscular Atrophy	MESH:D009133		Arsenic Trioxide|Cisplatin|Cocaine|Dexamethasone|Methylprednisolone|Prednisolone|triptolide|Vincristine|Vitamin E	29.65	40
SULT1E1	6783	Muscular Atrophy	MESH:D009133		Clofibrate|Dexamethasone|Dietary Fats|Mifepristone|Quercetin|Resveratrol|Rifampin|Vitamin B 12|Vitamin E	29.65	29
ID2	3398	Muscular Atrophy	MESH:D009133		Amiodarone|Arsenic Trioxide|Cisplatin|Dexamethasone|Dietary Fats|Irinotecan|Nicotine|Quercetin|Vincristine|Vitamin E	29.61	33
CSRP3	8048	Muscular Atrophy	MESH:D009133		Amiodarone|Arsenic Trioxide|Botulinum Toxins, Type A|Clofibrate|Dexamethasone|Dietary Fats|Resveratrol|Testosterone	29.60	31
IFIT3	3437	Muscular Atrophy	MESH:D009133		Arsenic Trioxide|Cisplatin|Clofibrate|Dietary Fats|Methylprednisolone|Prednisolone|Resveratrol|Testosterone|triptolide	29.60	20
TRPV2	51393	Muscular Atrophy	MESH:D009133		Amiodarone|Cisplatin|Clofibrate|Dexamethasone|Mifepristone|Quercetin|Testosterone|Vincristine	29.60	31
MEP1B	4225	Muscular Atrophy	MESH:D009133		Amiodarone|Cisplatin|Clofibrate|Dietary Fats|Testosterone|Tetracycline|triptolide	29.57	10
HEXB	3074	Muscular Atrophy	MESH:D009133		Amiodarone|Atracurium|Cisplatin|Dexamethasone|Dietary Fats|Quercetin|Resveratrol|Tetracycline|Vecuronium Bromide	29.55	33
ABCD2	225	Muscular Atrophy	MESH:D009133		Clofibrate|Dexamethasone|Dietary Fats|Quercetin|Resveratrol|Testosterone|Tetracycline|triptolide	29.53	29
CYP2S1	29785	Muscular Atrophy	MESH:D009133		Cisplatin|Dexamethasone|Dietary Fats|Hydrocortisone|Prednisolone|Quercetin|Rifampin|Testosterone	29.53	32
OSBPL1A	114876	Muscular Atrophy	MESH:D009133		Cisplatin|Clofibrate|Cocaine|Dexamethasone|Dietary Fats|Simvastatin|Testosterone|Vitamin E	29.53	29
ATP5F1B	506	Muscular Atrophy	MESH:D009133		Amiodarone|Cisplatin|Clofibrate|Cocaine|Dexamethasone|Quercetin|Resveratrol|Testosterone|Vitamin E	29.50	32
CLDN4	1364	Muscular Atrophy	MESH:D009133		Arsenic Trioxide|Cisplatin|Dexamethasone|Mifepristone|Nicotine|Quercetin|Simvastatin|Testosterone|Vitamin E	29.50	29
EFNA1	1942	Muscular Atrophy	MESH:D009133		Arsenic Trioxide|Cisplatin|Clofibrate|Cocaine|Dietary Fats|Mifepristone|Quercetin|Resveratrol|Testosterone	29.50	14
CAPN2	824	Muscular Atrophy	MESH:D009133		Arsenic Trioxide|Cisplatin|Clofibrate|Dexamethasone|Dietary Fats|Methylprednisolone|Quercetin|Testosterone|triptolide	29.46	31
CCL11	6356	Muscular Atrophy	MESH:D009133		Arsenic Trioxide|Chloroquine|Dexamethasone|Dietary Fats|Prednisolone|Prednisone|Resveratrol|Testosterone|triptolide	29.46	39
IL4R	3566	Muscular Atrophy	MESH:D009133		Arsenic Trioxide|Cisplatin|Dexamethasone|Methylprednisolone|Quercetin|Simvastatin|Testosterone|Vitamin E	29.46	31
PLA1A	51365	Muscular Atrophy	MESH:D009133		Cisplatin|Clofibrate|Dexamethasone|Dietary Fats|Methylprednisolone|Prednisolone|Resveratrol|Vincristine	29.46	41
WEE1	7465	Muscular Atrophy	MESH:D009133		Air Pollutants, Occupational|Amiodarone|Arsenic Trioxide|Cisplatin|Dietary Fats|Quercetin|Resveratrol|Tetracycline|Vincristine	29.46	14
PEX11B	8799	Muscular Atrophy	MESH:D009133		Air Pollutants, Occupational|Amiodarone|Clofibrate|Cocaine|Dexamethasone|Testosterone|Vincristine	29.45	30
PLA2G2D	26279	Muscular Atrophy	MESH:D009133		Air Pollutants, Occupational|Clofibrate|Dietary Fats|Irinotecan|Resveratrol|Testosterone|Tetracycline	29.45	11
CDKN2B	1030	Muscular Atrophy	MESH:D009133		Arsenic Trioxide|Cisplatin|Dexamethasone|Glucocorticoids|Prednisone|Quercetin|Resveratrol|Rifampin|Testosterone	29.41	35
PLK3	1263	Muscular Atrophy	MESH:D009133		Air Pollutants, Occupational|Cisplatin|Clofibrate|Dexamethasone|Dietary Fats|Irinotecan|Melphalan|Quercetin|Testosterone	29.41	29
HTR3A	3359	Muscular Atrophy	MESH:D009133		Atracurium|Cisplatin|Cocaine|Dexamethasone|Methylprednisolone|Testosterone|Tubocurarine|Vecuronium Bromide	29.39	32
PXDN	7837	Muscular Atrophy	MESH:D009133		Arsenic Trioxide|Cisplatin|Clofibrate|Dexamethasone|Mifepristone|Resveratrol|Testosterone|Vitamin E	29.39	30
SLC25A1	6576	Muscular Atrophy	MESH:D009133		Cisplatin|Dexamethasone|Dietary Fats|Quercetin|triptolide|Vincristine|Vitamin E|Zidovudine	29.39	32
LBR	3930	Muscular Atrophy	MESH:D009133		Air Pollutants, Occupational|Cisplatin|Clofibrate|Dexamethasone|Dietary Fats|Quercetin|Resveratrol|Testosterone	29.38	30
MAP1LC3A	84557	Muscular Atrophy	MESH:D009133		Arsenic Trioxide|Chloroquine|Cisplatin|Clofibrate|Cocaine|Deferoxamine|Dietary Fats|Resveratrol|Testosterone	29.36	15
S100A11	6282	Muscular Atrophy	MESH:D009133		Air Pollutants, Occupational|Arsenic Trioxide|Cisplatin|Dexamethasone|Dietary Fats|Quercetin|Testosterone|triptolide|Vitamin E	29.36	29
KLF5	688	Muscular Atrophy	MESH:D009133		Arsenic Trioxide|Cisplatin|Cocaine|Dexamethasone|Dietary Fats|Quercetin|Resveratrol|Rifampin|Testosterone	29.32	31
MMD	23531	Muscular Atrophy	MESH:D009133		Arsenic Trioxide|Cisplatin|Clofibrate|Dexamethasone|Dietary Fats|Mifepristone|Resveratrol|Vincristine	29.32	33
MVD	4597	Muscular Atrophy	MESH:D009133		Amiodarone|Cisplatin|Clofibrate|Dietary Fats|Quercetin|Simvastatin|Testosterone|triptolide|Zidovudine	29.32	12
SOS1	6654	Muscular Atrophy	MESH:D009133		Air Pollutants, Occupational|Nicotine|Quercetin|Resveratrol|triptolide|Tubocurarine|Vincristine|Vitamin E	29.32	13
ACP5	54	Muscular Atrophy	MESH:D009133		Chromium|Cisplatin|Clofibrate|Deferoxamine|Dexamethasone|Dietary Fats|Mifepristone|Resveratrol|Testosterone	29.27	31
CTSS	1520	Muscular Atrophy	MESH:D009133		Arsenic Trioxide|Cisplatin|Clofibrate|Dexamethasone|Dietary Fats|Mifepristone|Resveratrol|Simvastatin|Testosterone	29.27	31
MDH1	4190	Muscular Atrophy	MESH:D009133		2,5-hexanedione|Arsenic Trioxide|Cisplatin|Clofibrate|Cocaine|Dexamethasone|Dietary Fats|Quercetin|Simvastatin	29.27	29
PFKFB3	5209	Muscular Atrophy	MESH:D009133		Air Pollutants, Occupational|Amiodarone|Dexamethasone|Dietary Fats|Quercetin|Resveratrol|Testosterone|Tetracycline|Zidovudine	29.27	31
SLC38A2	54407	Muscular Atrophy	MESH:D009133		Arsenic Trioxide|Cisplatin|Clofibrate|Dexamethasone|Dietary Fats|Quercetin|Rifampin|Testosterone|Zidovudine	29.27	30
NPPB	4879	Muscular Atrophy	MESH:D009133		Chromium|Cisplatin|Dexamethasone|Dietary Fats|Melphalan|Quercetin|Resveratrol|Rifampin|Simvastatin|Vitamin E	29.25	32
CCL13	6357	Muscular Atrophy	MESH:D009133		Cisplatin|Dexamethasone|Dietary Fats|Mifepristone|Prednisone|Quercetin	29.23	28
ABHD14A	25864	Muscular Atrophy	MESH:D009133		Air Pollutants, Occupational|Cisplatin|Clofibrate|Cocaine|Dexamethasone|Resveratrol|Vitamin E	29.22	30
SLC20A1	6574	Muscular Atrophy	MESH:D009133		Air Pollutants, Occupational|Arsenic Trioxide|Cisplatin|Dexamethasone|Dietary Fats|Quercetin|Resveratrol|Vincristine|Zidovudine	29.22	35
TICAM2	353376	Muscular Atrophy	MESH:D009133		Arsenic Trioxide|Chloroquine|Cisplatin|Dexamethasone|Quercetin|Resveratrol|Testosterone	29.22	31
GAS1	2619	Muscular Atrophy	MESH:D009133		Arsenic Trioxide|Cisplatin|Deferoxamine|Dietary Fats|Melphalan|Resveratrol|triptolide|Zidovudine	29.18	12
KCNJ8	3764	Muscular Atrophy	MESH:D009133		Cisplatin|Clofibrate|Cocaine|Dexamethasone|Dietary Fats|Irinotecan|Taurine|Vitamin E	29.18	28
GDF15	9518	Muscular Atrophy	MESH:D009133		Amiodarone|Arsenic Trioxide|Cisplatin|Clofibrate|Colchicine|Dexamethasone|Dietary Fats|Irinotecan|Quercetin|Resveratrol|Vincristine	29.13	36
COL15A1	1306	Muscular Atrophy	MESH:D009133		Cisplatin|Clofibrate|Cocaine|Dexamethasone|Dietary Fats|Resveratrol|Testosterone|Vincristine	29.11	34
NBN	4683	Muscular Atrophy	MESH:D009133		Amiodarone|Arsenic Trioxide|Cisplatin|Colchicine|Quercetin|Resveratrol|Tetracycline|Vincristine	29.11	14
GDNF	2668	Muscular Atrophy	MESH:D009133		Arsenic Trioxide|Cisplatin|Cocaine|Dexamethasone|Mifepristone|Resveratrol|Simvastatin|Testosterone|Vitamin B 12	29.09	31
MCM4	4173	Muscular Atrophy	MESH:D009133		Arsenic Trioxide|Cisplatin|Dietary Fats|Irinotecan|Quercetin|Resveratrol|Simvastatin|Testosterone|Vincristine	29.09	16
CDC25A	993	Muscular Atrophy	MESH:D009133		Amiodarone|Arsenic Trioxide|Cisplatin|Cocaine|Colchicine|Nicotine|Resveratrol|Testosterone|Zidovudine	29.04	15
THBD	7056	Muscular Atrophy	MESH:D009133		Arsenic Trioxide|Cisplatin|Colchicine|Dexamethasone|Dietary Fats|Resveratrol|Simvastatin|Vincristine|Vitamin E	29.04	35
MT1	17748	Muscular Atrophy	MESH:D009133	therapeutic	Cisplatin|Clofibrate|Dexamethasone|Dietary Fats|Glucocorticoids|Quercetin|Resveratrol|Testosterone|triptolide|Vitamin E	29.02	33
MIR125A	406910	Muscular Atrophy	MESH:D009133		2,5-hexanedione|Air Pollutants, Occupational|Arsenic Trioxide|Cisplatin|Clofibrate|Quercetin|Resveratrol	28.99	10
PRDX1	5052	Muscular Atrophy	MESH:D009133		Air Pollutants, Occupational|Amiodarone|Arsenic Trioxide|Cisplatin|Deferoxamine|Dexamethasone|Dietary Fats|Quercetin|Resveratrol|Tetracycline	28.99	32
WDR19	57728	Muscular Atrophy	MESH:D009133		Air Pollutants, Occupational|Arsenic Trioxide|Clofibrate|Dexamethasone|Resveratrol|triptolide|Vitamin E	28.99	29
ETHE1	23474	Muscular Atrophy	MESH:D009133		Amiodarone|Arsenic Trioxide|Cisplatin|Clofibrate|Dexamethasone|Dietary Fats|Resveratrol|Tetracycline	28.98	31
FCER1G	2207	Muscular Atrophy	MESH:D009133		2,5-hexanedione|Arsenic Trioxide|Cisplatin|Dexamethasone|Dietary Fats|Quercetin|Resveratrol|Testosterone	28.98	30
H6PD	9563	Muscular Atrophy	MESH:D009133		Arsenic Trioxide|Cisplatin|Dexamethasone|Dietary Fats|Hydrocortisone|Testosterone|Vitamin E|Zidovudine	28.98	30
SLCO1B2	28253	Muscular Atrophy	MESH:D009133		Ciprofloxacin|Clofibrate|Dexamethasone|Dietary Fats|Rifampin|Testosterone|Tetracycline|triptolide	28.98	28
USP7	7874	Muscular Atrophy	MESH:D009133		Arsenic Trioxide|Chloroquine|Cisplatin|Clofibrate|Cocaine|Dexamethasone|Resveratrol|Testosterone	28.98	32
ATP5F1A	498	Muscular Atrophy	MESH:D009133		2,5-hexanedione|Arsenic Trioxide|Cisplatin|Cocaine|Dexamethasone|Nicotine|Quercetin|Resveratrol|triptolide	28.96	32
PKM	5315	Muscular Atrophy	MESH:D009133		2,5-hexanedione|Arsenic Trioxide|Cisplatin|Cocaine|Dexamethasone|Dietary Fats|Quercetin|Resveratrol|triptolide|Vitamin E	28.95	32
ALDH3A1	218	Muscular Atrophy	MESH:D009133		Arsenic Trioxide|Chromium|Cisplatin|Clofibrate|Deferoxamine|Dexamethasone|Dietary Fats|Resveratrol|Simvastatin	28.91	32
DBF4	10926	Muscular Atrophy	MESH:D009133		Cisplatin|Dietary Fats|Irinotecan|Melphalan|Quercetin|Resveratrol|Simvastatin|Testosterone	28.91	12
HSD17B6	8630	Muscular Atrophy	MESH:D009133		Arsenic Trioxide|Cisplatin|Cocaine|Dexamethasone|Dietary Fats|Mifepristone|Quercetin|Testosterone	28.91	27
MYH11	4629	Muscular Atrophy	MESH:D009133		Amiodarone|Cisplatin|Dexamethasone|Dietary Fats|Quercetin|Resveratrol|Testosterone|Vincristine	28.91	33
PFKP	5214	Muscular Atrophy	MESH:D009133		Arsenic Trioxide|Cisplatin|Clofibrate|Dexamethasone|Dietary Fats|Quercetin|Resveratrol|triptolide|Vitamin E	28.91	31
RNF19B	127544	Muscular Atrophy	MESH:D009133		Air Pollutants, Occupational|Cisplatin|Colchicine|Dietary Fats|Methylprednisolone|Prednisolone|Quercetin|Vincristine	28.91	18
NOS1	4842	Muscular Atrophy	MESH:D009133		Cisplatin|Cocaine|Colchicine|Dexamethasone|Dietary Fats|Quercetin|Resveratrol|Simvastatin|Testosterone|Vincristine	28.89	35
ADORA2A	135	Muscular Atrophy	MESH:D009133		Cisplatin|Cocaine|Methylprednisolone|Nicotine|Prednisolone|Quercetin|Resveratrol|Rifampin|Taurine	28.87	19
ATP1B1	481	Muscular Atrophy	MESH:D009133		Amiodarone|Arsenic Trioxide|Cisplatin|Clofibrate|Dexamethasone|Dietary Fats|Quercetin|Resveratrol|Testosterone	28.87	31
CYP24A1	1591	Muscular Atrophy	MESH:D009133		Amiodarone|Arsenic Trioxide|Cisplatin|Dexamethasone|Hydrocortisone|Quercetin|Rifampin|Testosterone|Tetracycline	28.87	30
STAT5B	6777	Muscular Atrophy	MESH:D009133		Arsenic Trioxide|Cocaine|Dexamethasone|Dietary Fats|Nicotine|Quercetin|Resveratrol|Testosterone|Vitamin E	28.87	30
HIGD1A	25994	Muscular Atrophy	MESH:D009133		Amiodarone|Arsenic Trioxide|Cocaine|Dexamethasone|Mifepristone|Quercetin|Resveratrol|Tetracycline	28.85	29
HLA-B	3106	Muscular Atrophy	MESH:D009133		Arsenic Trioxide|Dietary Fats|Irinotecan|Nicotine|Quercetin|Resveratrol|Vitamin E|Zidovudine	28.85	10
SAMHD1	25939	Muscular Atrophy	MESH:D009133		Air Pollutants, Occupational|Cisplatin|Dexamethasone|Dietary Fats|Irinotecan|Quercetin|triptolide|Vincristine	28.85	31
TCF7	6932	Muscular Atrophy	MESH:D009133		Amiodarone|Arsenic Trioxide|Cisplatin|Dexamethasone|Dietary Fats|Quercetin|Resveratrol|Testosterone	28.85	30
ECH1	1891	Muscular Atrophy	MESH:D009133		Amiodarone|Arsenic Trioxide|Cisplatin|Clofibrate|Dexamethasone|Dietary Fats|Quercetin|Resveratrol|Testosterone	28.82	31
FMO1	2326	Muscular Atrophy	MESH:D009133		Amiodarone|Clofibrate|Dexamethasone|Dietary Fats|Quercetin|Resveratrol|Rifampin|Testosterone|Tetracycline	28.82	30
KIF20A	10112	Muscular Atrophy	MESH:D009133		Cisplatin|Clofibrate|Colchicine|Dexamethasone|Dietary Fats|Quercetin|Resveratrol|Testosterone|triptolide	28.82	31
CDKN3	1033	Muscular Atrophy	MESH:D009133		Arsenic Trioxide|Cisplatin|Clofibrate|Colchicine|Dexamethasone|Irinotecan|Quercetin|Resveratrol|Testosterone	28.78	32
OPA1	4976	Muscular Atrophy	MESH:D009133		Arsenic Trioxide|Cisplatin|Deferoxamine|Dexamethasone|Dietary Fats|Resveratrol|Testosterone|Vitamin E|Zidovudine	28.78	33
PLCXD1	55344	Muscular Atrophy	MESH:D009133		Amiodarone|Arsenic Trioxide|Dexamethasone|Quercetin|Tetracycline|triptolide|Vincristine	28.78	30
WNT5A	7474	Muscular Atrophy	MESH:D009133		Cisplatin|Clofibrate|Cocaine|Dexamethasone|Dietary Fats|Mifepristone|Quercetin|Resveratrol|Simvastatin	28.78	30
NRP1	8829	Muscular Atrophy	MESH:D009133		Cisplatin|Clofibrate|Cocaine|Dexamethasone|Dietary Fats|Melphalan|Quercetin|Simvastatin|Testosterone	28.74	29
UGT1A1	54658	Muscular Atrophy	MESH:D009133		Amiodarone|Cisplatin|Clofibrate|Dexamethasone|Dietary Fats|Irinotecan|Quercetin|Resveratrol|Rifampin|Taurine|Testosterone	28.74	32
ALDH4A1	8659	Muscular Atrophy	MESH:D009133		Arsenic Trioxide|Cisplatin|Clofibrate|Dexamethasone|Dietary Fats|Quercetin|Resveratrol|Testosterone	28.72	30
CLDN11	5010	Muscular Atrophy	MESH:D009133		Arsenic Trioxide|Cocaine|Dexamethasone|Mifepristone|Quercetin|Resveratrol|Tetracycline|triptolide	28.72	29
CTNNAL1	8727	Muscular Atrophy	MESH:D009133		Arsenic Trioxide|Cisplatin|Dietary Fats|Mifepristone|Resveratrol|Simvastatin|Testosterone|Vincristine	28.72	17
ERRFI1	54206	Muscular Atrophy	MESH:D009133		Arsenic Trioxide|Cisplatin|Clofibrate|Dexamethasone|Dietary Fats|Hydrocortisone|Nicotine|Resveratrol|Testosterone	28.69	32
GATA4	2626	Muscular Atrophy	MESH:D009133		Arsenic Trioxide|Dexamethasone|Dietary Fats|Irinotecan|Mifepristone|Nicotine|Quercetin|Resveratrol|Vitamin E	28.69	29
S100A6	6277	Muscular Atrophy	MESH:D009133		Arsenic Trioxide|Cisplatin|Dietary Fats|Mifepristone|Nicotine|Quercetin|Resveratrol|Simvastatin|Vitamin E	28.69	12
COX11	1353	Muscular Atrophy	MESH:D009133		Air Pollutants, Occupational|Arsenic Trioxide|Dexamethasone|Dietary Fats|Quercetin|Resveratrol|Zidovudine	28.67	29
PGS1	9489	Muscular Atrophy	MESH:D009133		Amiodarone|Clofibrate|Dexamethasone|Dietary Fats|Quercetin|Resveratrol|triptolide	28.67	28
TRIM38	10475	Muscular Atrophy	MESH:D009133		Cisplatin|Colchicine|Dexamethasone|Quercetin|Resveratrol|Testosterone|Vitamin E	28.67	30
AMIGO2	347902	Muscular Atrophy	MESH:D009133		Cisplatin|Dexamethasone|Dietary Fats|Irinotecan|Methylprednisolone|Prednisolone|Resveratrol|Testosterone	28.66	37
BMPR2	659	Muscular Atrophy	MESH:D009133		Arsenic Trioxide|Cocaine|Dexamethasone|Dietary Fats|Resveratrol|Simvastatin|Taurine|Testosterone	28.65	29
GSK3A	2931	Muscular Atrophy	MESH:D009133		Cisplatin|Cocaine|Dexamethasone|Nicotine|Quercetin|Resveratrol|Testosterone|Vitamin E	28.65	31
SLC5A3	6526	Muscular Atrophy	MESH:D009133		Amiodarone|Cisplatin|Cocaine|Dexamethasone|Dietary Fats|Quercetin|Testosterone|Zidovudine	28.65	29
ABCG1	9619	Muscular Atrophy	MESH:D009133		Cisplatin|Clofibrate|Dietary Fats|Nicotine|Resveratrol|Rifampin|Simvastatin|Vecuronium Bromide|Vincristine	28.61	18
C3	718	Muscular Atrophy	MESH:D009133		Arsenic Trioxide|Chromium|Cisplatin|Colchicine|Dexamethasone|Dietary Fats|Mifepristone|Resveratrol|Testosterone|triptolide	28.61	32
TSHB	7252	Muscular Atrophy	MESH:D009133		Amiodarone|Arsenic Trioxide|Cisplatin|Clofibrate|Dexamethasone|Dietary Fats|Quercetin|Resveratrol|Vitamin E	28.61	31
CHRNA3	1136	Muscular Atrophy	MESH:D009133		Atracurium|Cocaine|Dietary Fats|Nicotine|Pancuronium|Resveratrol|Tubocurarine|Vecuronium Bromide	28.60	16
DUSP8	1850	Muscular Atrophy	MESH:D009133		Air Pollutants, Occupational|Arsenic Trioxide|Cisplatin|Clofibrate|Cocaine|Dexamethasone|Dietary Fats|Resveratrol	28.59	31
SQOR	58472	Muscular Atrophy	MESH:D009133		Air Pollutants, Occupational|Amiodarone|Cisplatin|Clofibrate|Dexamethasone|Quercetin|Resveratrol|triptolide	28.59	31
SYNPO	11346	Muscular Atrophy	MESH:D009133		Cisplatin|Clofibrate|Dexamethasone|Dietary Fats|Nicotine|Resveratrol|triptolide|Vitamin E	28.59	31
FOSL1	8061	Muscular Atrophy	MESH:D009133		Arsenic Trioxide|Botulinum Toxins, Type A|Chromium|Cisplatin|Cocaine|Dexamethasone|Dietary Fats|Quercetin|Resveratrol|Simvastatin	28.58	33
ENPP2	5168	Muscular Atrophy	MESH:D009133		Arsenic Trioxide|Cisplatin|Clofibrate|Dexamethasone|Dietary Fats|Quercetin|Resveratrol|Testosterone|Vincristine	28.57	34
GPC1	2817	Muscular Atrophy	MESH:D009133		Arsenic Trioxide|Cisplatin|Clofibrate|Dexamethasone|Dietary Fats|Quercetin|Resveratrol|Testosterone	28.53	30
MAP3K7	6885	Muscular Atrophy	MESH:D009133		Cisplatin|Dietary Fats|Hydrocortisone|Quercetin|Resveratrol|Simvastatin|Testosterone|Vincristine	28.53	16
NINJ1	4814	Muscular Atrophy	MESH:D009133		Air Pollutants, Occupational|Amiodarone|Cisplatin|Clofibrate|Dietary Fats|Testosterone|Tetracycline|Vincristine	28.53	14
RPL23	9349	Muscular Atrophy	MESH:D009133		Amiodarone|Arsenic Trioxide|Clofibrate|Dexamethasone|Resveratrol|Testosterone|Tetracycline|Vitamin E	28.47	30
H3C4	8351	Muscular Atrophy	MESH:D009133		Cisplatin|Dexamethasone|Dietary Fats|Quercetin|Resveratrol|Testosterone|triptolide	28.46	29
SMAD1	4086	Muscular Atrophy	MESH:D009133		Arsenic Trioxide|Clofibrate|Cocaine|Dexamethasone|Nicotine|Resveratrol|Simvastatin|Vincristine	28.41	33
CDC6	990	Muscular Atrophy	MESH:D009133		Arsenic Trioxide|Cisplatin|Colchicine|Nicotine|Quercetin|Resveratrol|Simvastatin|Testosterone|Vincristine	28.40	17
CHRNA4	1137	Muscular Atrophy	MESH:D009133		Atracurium|Cocaine|Dietary Fats|Nicotine|Pancuronium|Resveratrol|triptolide|Tubocurarine|Vecuronium Bromide	28.40	17
ETFB	2109	Muscular Atrophy	MESH:D009133		Amiodarone|Arsenic Trioxide|Cisplatin|Clofibrate|Dexamethasone|Nicotine|Quercetin|Resveratrol	28.40	31
MAOA	4128	Muscular Atrophy	MESH:D009133		Arsenic Trioxide|Cisplatin|Cocaine|Dexamethasone|Hydrocortisone|Mifepristone|Nicotine|Quercetin|Resveratrol|Testosterone	28.39	32
IDH1	3417	Muscular Atrophy	MESH:D009133		Air Pollutants, Occupational|Arsenic Trioxide|Cisplatin|Clofibrate|Dexamethasone|Dietary Fats|Quercetin|Resveratrol|Tetracycline	28.36	31
MAP2K6	5608	Muscular Atrophy	MESH:D009133		Arsenic Trioxide|Cisplatin|Dexamethasone|Dietary Fats|Nicotine|Quercetin|Resveratrol|Testosterone|triptolide	28.36	31
SOCS2	8835	Muscular Atrophy	MESH:D009133		Amiodarone|Arsenic Trioxide|Cisplatin|Dexamethasone|Dietary Fats|Resveratrol|Testosterone|Tetracycline|Vitamin B 12	28.36	32
DICER1	23405	Muscular Atrophy	MESH:D009133		2,5-hexanedione|Cisplatin|Cocaine|Deferoxamine|Dexamethasone|Dietary Fats|Resveratrol|Vitamin E	28.34	31
HDAC4	9759	Muscular Atrophy	MESH:D009133		Arsenic Trioxide|Cisplatin|Dexamethasone|Dietary Fats|Nicotine|Quercetin|Vecuronium Bromide|Vincristine	28.34	34
NCOA4	8031	Muscular Atrophy	MESH:D009133		Arsenic Trioxide|Chloroquine|Cisplatin|Deferoxamine|Dietary Fats|Quercetin|Resveratrol|Testosterone	28.34	13
PMAIP1	5366	Muscular Atrophy	MESH:D009133		Air Pollutants, Occupational|Arsenic Trioxide|Chloroquine|Cisplatin|Deferoxamine|Irinotecan|Quercetin|Resveratrol|Simvastatin|Testosterone	28.33	16
PLK2	10769	Muscular Atrophy	MESH:D009133		Cisplatin|Clofibrate|Dexamethasone|Dietary Fats|Irinotecan|Nicotine|Quercetin|Simvastatin|triptolide	28.32	29
PDIA3	2923	Muscular Atrophy	MESH:D009133		2,5-hexanedione|Amiodarone|Arsenic Trioxide|Cisplatin|Clofibrate|Cocaine|Quercetin|Resveratrol|Testosterone	28.28	14
SUCLG2	8801	Muscular Atrophy	MESH:D009133		Arsenic Trioxide|Cisplatin|Clofibrate|Dexamethasone|Dietary Fats|Quercetin|Resveratrol|Testosterone	28.28	30
GSTA3	2940	Muscular Atrophy	MESH:D009133		Arsenic Trioxide|Cisplatin|Clofibrate|Dexamethasone|Dietary Fats|Irinotecan|Melphalan|Quercetin|Resveratrol|triptolide	28.27	32
ELANE	1991	Muscular Atrophy	MESH:D009133		Cisplatin|Clofibrate|Cocaine|Deferoxamine|Dexamethasone|Dietary Fats|Irinotecan	28.26	28
MIR210	406992	Muscular Atrophy	MESH:D009133		Air Pollutants, Occupational|Arsenic Trioxide|Cisplatin|Deferoxamine|Dexamethasone|Dietary Fats|Resveratrol	28.26	30
AMH	268	Muscular Atrophy	MESH:D009133		Cisplatin|Cocaine|Dexamethasone|Nicotine|Resveratrol|Testosterone|triptolide|Vincristine	28.22	34
CD59	966	Muscular Atrophy	MESH:D009133		Cisplatin|Colchicine|Dexamethasone|Melphalan|Nicotine|Quercetin|Testosterone|triptolide	28.22	29
GSDME	1687	Muscular Atrophy	MESH:D009133		Arsenic Trioxide|Cisplatin|Deferoxamine|Dexamethasone|Dietary Fats|Methylprednisolone|Prednisolone|Quercetin	28.22	35
SPON2	10417	Muscular Atrophy	MESH:D009133		Air Pollutants, Occupational|Arsenic Trioxide|Cisplatin|Clofibrate|Dexamethasone|Dietary Fats|Quercetin|Simvastatin	28.22	28
MME	4311	Muscular Atrophy	MESH:D009133		Cisplatin|Clofibrate|Cocaine|Dexamethasone|Dietary Fats|Nicotine|Resveratrol|Testosterone|triptolide	28.19	32
TGFBR1	7046	Muscular Atrophy	MESH:D009133		Cisplatin|Cocaine|Dexamethasone|Dietary Fats|Mifepristone|Nicotine|Quercetin|Resveratrol|Testosterone	28.19	30
MT2A	4502	Muscular Atrophy	MESH:D009133		Amiodarone|Arsenic Trioxide|Chromium|Cisplatin|Deferoxamine|Dexamethasone|Glucocorticoids|Quercetin|Vincristine|Zidovudine	28.16	35
PRKAR2B	5577	Muscular Atrophy	MESH:D009133		Cisplatin|Dexamethasone|Dietary Fats|Nicotine|Resveratrol|Taurine|Testosterone|triptolide	28.16	30
SPON1	10418	Muscular Atrophy	MESH:D009133		Arsenic Trioxide|Cisplatin|Colchicine|Dexamethasone|Dietary Fats|Mifepristone|Testosterone|Vincristine	28.16	31
TRAF1	7185	Muscular Atrophy	MESH:D009133		Arsenic Trioxide|Cisplatin|Dexamethasone|Dietary Fats|Irinotecan|Quercetin|Resveratrol|Vincristine	28.16	33
TSPYL2	64061	Muscular Atrophy	MESH:D009133		Air Pollutants, Occupational|Amiodarone|Arsenic Trioxide|Cisplatin|Dexamethasone|Quercetin|Resveratrol	28.16	30
CXCL5	6374	Muscular Atrophy	MESH:D009133		Arsenic Trioxide|Botulinum Toxins, Type A|Cisplatin|Dexamethasone|Dietary Fats|Mifepristone|Resveratrol|Simvastatin|Testosterone	28.11	32
F2R	2149	Muscular Atrophy	MESH:D009133		Arsenic Trioxide|Cisplatin|Dexamethasone|Dietary Fats|Mifepristone|Quercetin|Resveratrol|Testosterone|Vitamin E	28.11	30
TDO2	6999	Muscular Atrophy	MESH:D009133		Amiodarone|Cisplatin|Clofibrate|Dexamethasone|Dietary Fats|Glucocorticoids|Quercetin|Resveratrol	28.10	30
BCL2L11	10018	Muscular Atrophy	MESH:D009133		Amiodarone|Arsenic Trioxide|Cisplatin|Clofibrate|Cocaine|Dexamethasone|Quercetin|Resveratrol|Taurine|Testosterone	28.07	32
GPNMB	10457	Muscular Atrophy	MESH:D009133		Arsenic Trioxide|Chloroquine|Cisplatin|Dexamethasone|Dietary Fats|Nicotine|Quercetin|Testosterone|Vincristine	28.07	33
GSTM5	2949	Muscular Atrophy	MESH:D009133		2,5-hexanedione|Arsenic Trioxide|Clofibrate|Dexamethasone|Dietary Fats|Quercetin|Testosterone|Vitamin E	28.04	27
AQP3	360	Muscular Atrophy	MESH:D009133		Arsenic Trioxide|Clofibrate|Dexamethasone|Dietary Fats|Quercetin|Resveratrol|Rifampin|Testosterone|Vitamin E	28.03	30
PDGFRA	5156	Muscular Atrophy	MESH:D009133		Cisplatin|Dexamethasone|Dietary Fats|Mifepristone|Quercetin|Resveratrol|Simvastatin|Testosterone|Vitamin E	28.03	30
SRXN1	140809	Muscular Atrophy	MESH:D009133		Arsenic Trioxide|Cisplatin|Colchicine|Dexamethasone|Dietary Fats|Hydrocortisone|Prednisolone|Quercetin|Testosterone|triptolide	28.01	34
ADIPOR2	79602	Muscular Atrophy	MESH:D009133		Amiodarone|Dexamethasone|Dietary Fats|Mifepristone|Nicotine|Resveratrol|Testosterone|Tetracycline	27.99	29
GLI2	2736	Muscular Atrophy	MESH:D009133		Arsenic Trioxide|Cisplatin|Cocaine|Dexamethasone|Dietary Fats|Quercetin|Testosterone|Vitamin E	27.99	28
ITGAL	3683	Muscular Atrophy	MESH:D009133		Cisplatin|Dietary Fats|Mifepristone|Nicotine|Resveratrol|Simvastatin|Testosterone|Tetracycline	27.99	14
NPHS1	4868	Muscular Atrophy	MESH:D009133		Cisplatin|Dexamethasone|Dietary Fats|Mifepristone|Prednisone|Resveratrol|Simvastatin|triptolide	27.99	33
PDPK1	5170	Muscular Atrophy	MESH:D009133		Arsenic Trioxide|Cisplatin|Cocaine|Quercetin|Resveratrol|Testosterone|triptolide|Vitamin E	27.99	13
HLA-DQB1	3119	Muscular Atrophy	MESH:D009133		Air Pollutants, Occupational|Dexamethasone|Nicotine|Quercetin|Rifampin|Simvastatin|Vitamin E	27.97	27
PEX13	5194	Muscular Atrophy	MESH:D009133		Cisplatin|Dexamethasone|Dietary Fats|Quercetin|Resveratrol|Testosterone|Vincristine	27.97	32
ALAS2	212	Muscular Atrophy	MESH:D009133		Amiodarone|Arsenic Trioxide|Cisplatin|Clofibrate|Dexamethasone|Dietary Fats|Irinotecan|Testosterone	27.93	29
HNMT	3176	Muscular Atrophy	MESH:D009133		Arsenic Trioxide|Dexamethasone|Dietary Fats|Quercetin|Resveratrol|Testosterone|triptolide|Vitamin E	27.93	29
SHANK2	22941	Muscular Atrophy	MESH:D009133		Arsenic Trioxide|Cisplatin|Cocaine|Colchicine|Dietary Fats|Melphalan|Resveratrol|Vitamin E	27.93	11
SLC39A10	57181	Muscular Atrophy	MESH:D009133		Arsenic Trioxide|Cisplatin|Cocaine|Dexamethasone|Dietary Fats|Quercetin|Testosterone|Zidovudine	27.93	29
SLC51B	123264	Muscular Atrophy	MESH:D009133		Ciprofloxacin|Cisplatin|Clofibrate|Dexamethasone|Dietary Fats|Quercetin|Resveratrol|Rifampin	27.93	30
CA2	760	Muscular Atrophy	MESH:D009133		Amiodarone|Cisplatin|Clofibrate|Dexamethasone|Dietary Fats|Hydrocortisone|Quercetin|Resveratrol|Testosterone	27.88	31
SLC40A1	30061	Muscular Atrophy	MESH:D009133		Arsenic Trioxide|Cisplatin|Deferoxamine|Dexamethasone|Dietary Fats|Quercetin|Resveratrol|Testosterone|Zidovudine	27.88	32
CAD	790	Muscular Atrophy	MESH:D009133		Amiodarone|Arsenic Trioxide|Cisplatin|Clofibrate|Dexamethasone|Quercetin|Resveratrol|Tetracycline	27.87	31
PPM1D	8493	Muscular Atrophy	MESH:D009133		Arsenic Trioxide|Cisplatin|Colchicine|Dexamethasone|Irinotecan|Quercetin|Resveratrol|Testosterone	27.87	31
SCD	6319	Muscular Atrophy	MESH:D009133		Amiodarone|Cisplatin|Clofibrate|Dexamethasone|Dietary Fats|Nicotine|Quercetin|Resveratrol|Testosterone|Tetracycline	27.87	32
PRKN	5071	Muscular Atrophy	MESH:D009133		Arsenic Trioxide|Bupivacaine|Chloroquine|Cisplatin|Dietary Fats|Nicotine|Resveratrol|Taurine|Tubocurarine	27.84	13
CD69	969	Muscular Atrophy	MESH:D009133		Air Pollutants, Occupational|Cisplatin|Dexamethasone|Mifepristone|Quercetin|Resveratrol|triptolide|Vincristine	27.81	33
MAP3K5	4217	Muscular Atrophy	MESH:D009133		AKT activator SC79|Cisplatin|Deferoxamine|Dexamethasone|Dietary Fats|Irinotecan|Quercetin|Resveratrol|Vitamin E	27.80	31
ABCC6	368	Muscular Atrophy	MESH:D009133		Amiodarone|Clofibrate|Dexamethasone|Dietary Fats|Quercetin|Rifampin|Vincristine|Zidovudine	27.76	31
CYP11B1	1584	Muscular Atrophy	MESH:D009133		Dexamethasone|Dietary Fats|Hydrocortisone|Nicotine|Quercetin|Simvastatin|Testosterone|triptolide	27.76	27
PLA2G4A	5321	Muscular Atrophy	MESH:D009133		Amiodarone|Arsenic Trioxide|Cisplatin|Dexamethasone|Methylprednisolone|Nicotine|Prednisolone|Resveratrol|Vitamin E	27.76	39
S100A4	6275	Muscular Atrophy	MESH:D009133		Arsenic Trioxide|Cisplatin|Dexamethasone|Dietary Fats|Quercetin|Resveratrol|Testosterone|triptolide|Vincristine	27.76	34
SLC6A2	6530	Muscular Atrophy	MESH:D009133		Arsenic Trioxide|Bupivacaine|Cocaine|Deferoxamine|Dexamethasone|Resveratrol|Vitamin E|Zidovudine	27.76	31
RRBP1	6238	Muscular Atrophy	MESH:D009133		Arsenic Trioxide|Cisplatin|Dexamethasone|Dietary Fats|Quercetin|Resveratrol|Testosterone|Vitamin E	27.75	30
PER2	8864	Muscular Atrophy	MESH:D009133		Arsenic Trioxide|Cocaine|Dexamethasone|Dietary Fats|Prednisolone|Quercetin|Resveratrol|Testosterone|Vitamin B 12	27.72	34
SLC1A2	6506	Muscular Atrophy	MESH:D009133		Arsenic Trioxide|Cisplatin|Clofibrate|Cocaine|Dexamethasone|Dietary Fats|Quercetin|Resveratrol|Rifampin	27.72	31
LBH	81606	Muscular Atrophy	MESH:D009133		Cisplatin|Dexamethasone|Dietary Fats|Irinotecan|Quercetin|Simvastatin|Testosterone|Vincristine	27.70	31
NABP1	64859	Muscular Atrophy	MESH:D009133		Arsenic Trioxide|Cisplatin|Dexamethasone|Dietary Fats|Quercetin|Resveratrol|Testosterone|Vincristine	27.70	33
TCF19	6941	Muscular Atrophy	MESH:D009133		Arsenic Trioxide|Cisplatin|Cocaine|Dexamethasone|Quercetin|Resveratrol|Testosterone|Vincristine	27.70	34
TRADD	8717	Muscular Atrophy	MESH:D009133		Cisplatin|Clofibrate|Dexamethasone|Irinotecan|Quercetin|Resveratrol|Rifampin|Simvastatin	27.70	31
NOVA1	4857	Muscular Atrophy	MESH:D009133		Arsenic Trioxide|Cisplatin|Dexamethasone|Dietary Fats|Mifepristone|Testosterone|Vitamin E	27.69	27
ZDHHC23	254887	Muscular Atrophy	MESH:D009133		Amiodarone|Cisplatin|Clofibrate|Dexamethasone|Dietary Fats|Quercetin|Resveratrol	27.69	29
PHLDA1	22822	Muscular Atrophy	MESH:D009133		Air Pollutants, Occupational|Arsenic Trioxide|Cisplatin|Clofibrate|Irinotecan|Melphalan|Quercetin|Testosterone|Vitamin E	27.65	12
ADH1	11522	Muscular Atrophy	MESH:D009133		Cisplatin|Clofibrate|Dexamethasone|Dietary Fats|Irinotecan|Mifepristone|Testosterone|triptolide	27.64	28
HDAC5	10014	Muscular Atrophy	MESH:D009133		Cisplatin|Clofibrate|Cocaine|Dexamethasone|Resveratrol|Rifampin|Testosterone|Vitamin E	27.64	31
PF4	5196	Muscular Atrophy	MESH:D009133		Cisplatin|Cocaine|Dexamethasone|Dietary Fats|Mifepristone|Resveratrol|Testosterone|Zidovudine	27.64	31
TK1	7083	Muscular Atrophy	MESH:D009133		Arsenic Trioxide|Cisplatin|Cocaine|Dietary Fats|Quercetin|Resveratrol|Testosterone|triptolide|Zidovudine	27.64	14
DNAJB9	4189	Muscular Atrophy	MESH:D009133		Amiodarone|Arsenic Trioxide|Cisplatin|Clofibrate|Dexamethasone|Dietary Fats|Mifepristone|Nicotine|Resveratrol	27.61	31
SLC22A1	6580	Muscular Atrophy	MESH:D009133		Amiodarone|Chloroquine|Cisplatin|Clofibrate|Dexamethasone|Nicotine|Quercetin|Resveratrol|Rifampin	27.61	33
TREX1	11277	Muscular Atrophy	MESH:D009133		Amiodarone|Cisplatin|Clofibrate|Mifepristone|Testosterone|Vincristine|Vitamin E	27.60	14
AKR1D1	6718	Muscular Atrophy	MESH:D009133		Cisplatin|Cocaine|Dietary Fats|Hydrocortisone|Quercetin|Simvastatin|Testosterone|Tetracycline	27.59	11
LRRFIP1	9208	Muscular Atrophy	MESH:D009133		Arsenic Trioxide|Cocaine|Dietary Fats|Nicotine|Quercetin|Resveratrol|Vincristine|Vitamin E	27.59	12
PLAU	5328	Muscular Atrophy	MESH:D009133		Arsenic Trioxide|Cisplatin|Deferoxamine|Dexamethasone|Irinotecan|Nicotine|Quercetin|Resveratrol|Simvastatin|Tubocurarine	27.59	33
MAP2	4133	Muscular Atrophy	MESH:D009133		2,5-hexanedione|Arsenic Trioxide|Chloroquine|Cisplatin|Cocaine|Colchicine|Dexamethasone|Resveratrol|Vitamin B 12	27.57	33
SULT1A1	6817	Muscular Atrophy	MESH:D009133		Arsenic Trioxide|Cisplatin|Clofibrate|Dexamethasone|Dietary Fats|Mifepristone|Quercetin|Resveratrol|Testosterone|triptolide	27.56	31
ATG12	9140	Muscular Atrophy	MESH:D009133		Arsenic Trioxide|Cisplatin|Dexamethasone|Dietary Fats|Quercetin|Resveratrol|triptolide|Vitamin E	27.53	30
CES1C	13884	Muscular Atrophy	MESH:D009133		Cisplatin|Clofibrate|Dexamethasone|Dietary Fats|Quercetin|Resveratrol|triptolide	27.51	29
RALBP1	10928	Muscular Atrophy	MESH:D009133		Arsenic Trioxide|Cisplatin|Colchicine|Dexamethasone|Dietary Fats|Quercetin|Vitamin E	27.51	27
ATP7A	538	Muscular Atrophy	MESH:D009133		Arsenic Trioxide|Cisplatin|Deferoxamine|hydrocortisone acetate|Irinotecan|Quercetin|Resveratrol|Vincristine	27.48	14
MIR148A	406940	Muscular Atrophy	MESH:D009133		Arsenic Trioxide|Cisplatin|Dexamethasone|Mifepristone|Quercetin|Resveratrol	27.48	28
MCM6	4175	Muscular Atrophy	MESH:D009133		Arsenic Trioxide|Cisplatin|Clofibrate|Dietary Fats|Quercetin|Resveratrol|Testosterone|triptolide|Vitamin B 12	27.46	13
ACKR3	57007	Muscular Atrophy	MESH:D009133		Cisplatin|Dexamethasone|Melphalan|Methylprednisolone|Mifepristone|Prednisolone|Testosterone|Vincristine	27.43	37
AGTR1	185	Muscular Atrophy	MESH:D009133		Arsenic Trioxide|Clofibrate|Dexamethasone|Dietary Fats|Quercetin|Resveratrol|Simvastatin|Testosterone	27.42	29
EIF4A1	1973	Muscular Atrophy	MESH:D009133		Arsenic Trioxide|Chloroquine|Cisplatin|Dietary Fats|Quercetin|Resveratrol|Vincristine|Vitamin E	27.42	14
FAT1	2195	Muscular Atrophy	MESH:D009133		Amiodarone|Arsenic Trioxide|Clofibrate|Dexamethasone|Dietary Fats|Nicotine|Quercetin|Tetracycline	27.42	27
KLF6	1316	Muscular Atrophy	MESH:D009133		Cisplatin|Clofibrate|Colchicine|Dietary Fats|Quercetin|Rifampin|Simvastatin|Vincristine|Vitamin E	27.42	12
PGRMC1	10857	Muscular Atrophy	MESH:D009133		Amiodarone|Cisplatin|Clofibrate|Dexamethasone|Dietary Fats|Quercetin|Resveratrol|Testosterone	27.42	30
SOX13	9580	Muscular Atrophy	MESH:D009133		Amiodarone|Arsenic Trioxide|Cisplatin|Dexamethasone|Dietary Fats|Resveratrol|Tetracycline	27.42	30
MGLL	11343	Muscular Atrophy	MESH:D009133		Cisplatin|Clofibrate|Cocaine|Dexamethasone|Dietary Fats|Mifepristone|Quercetin|Resveratrol|Testosterone	27.38	30
CMBL	134147	Muscular Atrophy	MESH:D009133		Amiodarone|Cisplatin|Clofibrate|Dexamethasone|Quercetin|Resveratrol|Testosterone|Tetracycline	27.37	31
IFI27	3429	Muscular Atrophy	MESH:D009133		Cisplatin|Dexamethasone|Dietary Fats|Methylprednisolone|Nicotine|Prednisolone|Testosterone|Zidovudine	27.37	36
NIBAN1	116496	Muscular Atrophy	MESH:D009133		Amiodarone|Arsenic Trioxide|Cisplatin|Dexamethasone|Dietary Fats|Nicotine|Vitamin E|Zidovudine	27.37	30
EHHADH	1962	Muscular Atrophy	MESH:D009133		Amiodarone|Cisplatin|Clofibrate|Dexamethasone|Dietary Fats|Quercetin|Testosterone|Tetracycline|triptolide	27.35	29
ITPR1	3708	Muscular Atrophy	MESH:D009133		Arsenic Trioxide|Clofibrate|Cocaine|Dexamethasone|Dietary Fats|Quercetin|Resveratrol|Testosterone|Vincristine	27.35	33
PINK1	65018	Muscular Atrophy	MESH:D009133		Arsenic Trioxide|Bupivacaine|Chloroquine|Cisplatin|Deferoxamine|Dietary Fats|Resveratrol|Taurine|Vitamin E	27.35	13
ARPP21	10777	Muscular Atrophy	MESH:D009133		Cocaine|Dexamethasone|Dietary Fats|Nicotine|Resveratrol|Testosterone|Zidovudine	27.34	30
IFITM3	10410	Muscular Atrophy	MESH:D009133		Arsenic Trioxide|Cisplatin|Clofibrate|Dexamethasone|Dietary Fats|Irinotecan|Resveratrol|Vitamin E	27.32	31
PAWR	5074	Muscular Atrophy	MESH:D009133		Arsenic Trioxide|Cisplatin|Clofibrate|Colchicine|Dexamethasone|Irinotecan|Testosterone|Vitamin E	27.32	29
PCLAF	9768	Muscular Atrophy	MESH:D009133		Cisplatin|Dexamethasone|Dietary Fats|Irinotecan|Resveratrol|Rifampin|Testosterone|Vitamin E	27.32	31
PTPRC	5788	Muscular Atrophy	MESH:D009133		Arsenic Trioxide|Cisplatin|Clofibrate|Dexamethasone|Dietary Fats|Prednisone|Testosterone|triptolide	27.32	32
SRSF7	6432	Muscular Atrophy	MESH:D009133		Arsenic Trioxide|Chromium|Clofibrate|Dexamethasone|Prednisolone|Quercetin|Vincristine|Vitamin E	27.32	35
ACSL4	2182	Muscular Atrophy	MESH:D009133		Chloroquine|Cisplatin|Clofibrate|Deferoxamine|Dexamethasone|Dietary Fats|Resveratrol|Rifampin|Testosterone	27.31	33
CPT2	1376	Muscular Atrophy	MESH:D009133		Amiodarone|Cisplatin|Clofibrate|Colchicine|Dexamethasone|Dietary Fats|Quercetin|Resveratrol|triptolide	27.31	31
GGT1	2678	Muscular Atrophy	MESH:D009133		Arsenic Trioxide|Cisplatin|Colchicine|Dietary Fats|Irinotecan|Nicotine|Quercetin|Resveratrol|Vitamin E	27.31	11
HSPA8	3312	Muscular Atrophy	MESH:D009133		Air Pollutants, Occupational|Arsenic Trioxide|Chloroquine|Cisplatin|Dexamethasone|Dietary Fats|Quercetin|Rifampin|Simvastatin|Testosterone	27.29	31
MAP2K2	5605	Muscular Atrophy	MESH:D009133		Amiodarone|Arsenic Trioxide|Cisplatin|Clofibrate|Cocaine|Dietary Fats|Prednisone|Quercetin|Resveratrol	27.27	14
CAV2	858	Muscular Atrophy	MESH:D009133		Arsenic Trioxide|Cisplatin|Dexamethasone|Dietary Fats|Nicotine|Quercetin|Simvastatin|Testosterone	27.26	28
DNAJB1	3337	Muscular Atrophy	MESH:D009133		Air Pollutants, Occupational|Arsenic Trioxide|Cisplatin|Clofibrate|Dexamethasone|Dietary Fats|Hydrocortisone|Resveratrol|Vincristine	27.24	35
KNG1	3827	Muscular Atrophy	MESH:D009133		Cisplatin|Clofibrate|Dexamethasone|Dietary Fats|Irinotecan|Nicotine|Quercetin|Testosterone|triptolide	27.24	29
CYP4A10	13117	Muscular Atrophy	MESH:D009133		Amiodarone|Clofibrate|Dietary Fats|Quercetin|Resveratrol|Rifampin|Tetracycline|Vitamin B 12	27.21	9
FOXP1	27086	Muscular Atrophy	MESH:D009133		AKT activator SC79|Cisplatin|Cocaine|Dexamethasone|Nicotine|Quercetin|Rifampin|Vincristine	27.21	32
ALPK2	115701	Muscular Atrophy	MESH:D009133		Arsenic Trioxide|Cisplatin|Dexamethasone|Dietary Fats|Quercetin|Testosterone|Vincristine	27.16	30
COL6A2	1292	Muscular Atrophy	MESH:D009133		Cisplatin|Clofibrate|Dexamethasone|Dietary Fats|Resveratrol|Simvastatin|Testosterone|Vitamin E	27.16	31
CSNK1G1	53944	Muscular Atrophy	MESH:D009133		Cisplatin|Dexamethasone|Dietary Fats|Resveratrol|Rifampin|Testosterone|Vincristine	27.16	33
EYA4	2070	Muscular Atrophy	MESH:D009133		Arsenic Trioxide|Chromium|Clofibrate|Dexamethasone|Dietary Fats|Resveratrol|Testosterone	27.16	29
GPC6	10082	Muscular Atrophy	MESH:D009133		Arsenic Trioxide|Cisplatin|Dexamethasone|Dietary Fats|Quercetin|Resveratrol|Testosterone	27.16	29
IGFBP5	3488	Muscular Atrophy	MESH:D009133		Arsenic Trioxide|Cisplatin|Dexamethasone|Dietary Fats|Hydrocortisone|Irinotecan|Mifepristone|Resveratrol|Testosterone	27.16	31
MT2	17750	Muscular Atrophy	MESH:D009133		Amiodarone|Cisplatin|Clofibrate|Deferoxamine|Dexamethasone|Dietary Fats|Nicotine|Quercetin|Tetracycline	27.16	29
RBL2	5934	Muscular Atrophy	MESH:D009133		Amiodarone|Arsenic Trioxide|Cisplatin|Clofibrate|Dietary Fats|Nicotine|Resveratrol|Zidovudine	27.16	12
SLC39A8	64116	Muscular Atrophy	MESH:D009133		Amiodarone|Arsenic Trioxide|Cisplatin|Clofibrate|Dexamethasone|Dietary Fats|Resveratrol|Testosterone	27.16	31
KCNH2	3757	Muscular Atrophy	MESH:D009133	marker/mechanism	Air Pollutants, Occupational|Amiodarone|Arsenic Trioxide|Ciprofloxacin|Cisplatin|Nicotine|perhexiline maleate|Resveratrol|Simvastatin|Testosterone|Vitamin E	27.15	17
AURKA	6790	Muscular Atrophy	MESH:D009133		Arsenic Trioxide|Cisplatin|Dietary Fats|Melphalan|Quercetin|Resveratrol|Simvastatin|Testosterone|Vincristine	27.13	16
DEFA1	1667	Muscular Atrophy	MESH:D009133		Arsenic Trioxide|Dietary Fats|Irinotecan|Mifepristone|Quercetin	27.13	5
SYK	6850	Muscular Atrophy	MESH:D009133		Air Pollutants, Occupational|Amiodarone|Arsenic Trioxide|Cisplatin|Dietary Fats|Quercetin|Resveratrol|Tetracycline	27.11	10
COL6A3	1293	Muscular Atrophy	MESH:D009133		Arsenic Trioxide|Clofibrate|Dexamethasone|Dietary Fats|Quercetin|Resveratrol|Testosterone|Vitamin E	27.10	29
GATA6	2627	Muscular Atrophy	MESH:D009133		Arsenic Trioxide|Cisplatin|Clofibrate|Hydrocortisone|Nicotine|Quercetin|Simvastatin|Testosterone	27.06	12
ANGPT1	284	Muscular Atrophy	MESH:D009133		Arsenic Trioxide|Cisplatin|Dexamethasone|Dietary Fats|Quercetin|Simvastatin|Testosterone|Vitamin E	27.05	28
BAMBI	25805	Muscular Atrophy	MESH:D009133		Arsenic Trioxide|Cisplatin|Cocaine|Dexamethasone|Dietary Fats|Irinotecan|Quercetin|Vincristine	27.05	31
INSIG2	51141	Muscular Atrophy	MESH:D009133		Clofibrate|Dexamethasone|Dietary Fats|Mifepristone|Quercetin|Simvastatin|Testosterone|Tetracycline	27.05	26
NDRG2	57447	Muscular Atrophy	MESH:D009133		Amiodarone|Cisplatin|Clofibrate|Cocaine|Dexamethasone|Quercetin|Tetracycline|Vitamin E	27.05	29
CES1	1066	Muscular Atrophy	MESH:D009133		Amiodarone|Clofibrate|Cocaine|Dexamethasone|Dietary Fats|Irinotecan|Rifampin|Simvastatin|Vitamin E	27.02	29
PSAT1	29968	Muscular Atrophy	MESH:D009133		Arsenic Trioxide|Cisplatin|Dexamethasone|Dietary Fats|Irinotecan|Quercetin|Resveratrol|Testosterone|Zidovudine	27.02	32
CXCR2	3579	Muscular Atrophy	MESH:D009133		Air Pollutants, Occupational|Arsenic Trioxide|Cisplatin|Dietary Fats|Nicotine|Prednisolone|Simvastatin|Testosterone	27.00	15
DGCR8	54487	Muscular Atrophy	MESH:D009133		Arsenic Trioxide|Dexamethasone|Irinotecan|Mifepristone|Quercetin|Vincristine|Vitamin E	27.00	29
FGF7	2252	Muscular Atrophy	MESH:D009133		Amiodarone|Arsenic Trioxide|Cisplatin|Dexamethasone|Hydrocortisone|Nicotine|Quercetin|Resveratrol	27.00	31
GSTK1	373156	Muscular Atrophy	MESH:D009133		Cisplatin|Clofibrate|Dexamethasone|Dietary Fats|Nicotine|Quercetin|Resveratrol|Vitamin E	27.00	30
MAPT	4137	Muscular Atrophy	MESH:D009133		2,5-hexanedione|Arsenic Trioxide|Chloroquine|Chromium|Colchicine|Dietary Fats|Quercetin|Resveratrol|Simvastatin|Vitamin E	27.00	12
TYMP	1890	Muscular Atrophy	MESH:D009133		Arsenic Trioxide|Cisplatin|Dexamethasone|Irinotecan|Testosterone|Vincristine|Vitamin E|Zidovudine	27.00	33
NPY	4852	Muscular Atrophy	MESH:D009133		Arsenic Trioxide|Clofibrate|Cocaine|Dexamethasone|Dietary Fats|Hydrocortisone|Nicotine|Resveratrol|Vitamin B 12	26.99	31
HNRNPD	3184	Muscular Atrophy	MESH:D009133		Air Pollutants, Occupational|Cisplatin|Dexamethasone|Dietary Fats|Irinotecan|Quercetin|Resveratrol|Vincristine	26.95	33
LIF	3976	Muscular Atrophy	MESH:D009133		Amiodarone|Arsenic Trioxide|Cisplatin|Dexamethasone|Dietary Fats|Quercetin|Resveratrol|Simvastatin|Vincristine	26.95	34
TGFBR2	7048	Muscular Atrophy	MESH:D009133		Arsenic Trioxide|Cisplatin|Dexamethasone|Dietary Fats|Nicotine|Quercetin|Resveratrol|Simvastatin|Testosterone	26.95	31
AGPAT4	56895	Muscular Atrophy	MESH:D009133		Amiodarone|Arsenic Trioxide|Cisplatin|Dexamethasone|Irinotecan|Resveratrol|Tetracycline	26.92	30
MT1A	4489	Muscular Atrophy	MESH:D009133		Arsenic Trioxide|Cisplatin|Dexamethasone|Hydrocortisone|Irinotecan|Quercetin|Simvastatin|Testosterone|Vitamin E	26.92	30
ABCB9	23457	Muscular Atrophy	MESH:D009133		Amiodarone|Cisplatin|Dexamethasone|Dietary Fats|Resveratrol|Tetracycline|Zidovudine	26.91	31
CYP2D22	56448	Muscular Atrophy	MESH:D009133		Cisplatin|Dexamethasone|Nicotine|Quercetin|Resveratrol|Rifampin|Testosterone	26.91	30
CKAP2	26586	Muscular Atrophy	MESH:D009133		Arsenic Trioxide|Cisplatin|Clofibrate|Dietary Fats|Resveratrol|Testosterone|triptolide|Vitamin E	26.90	13
CTSH	1512	Muscular Atrophy	MESH:D009133		Arsenic Trioxide|Cisplatin|Clofibrate|Dexamethasone|Dietary Fats|Nicotine|Resveratrol|Testosterone	26.90	31
FMO5	2330	Muscular Atrophy	MESH:D009133		Dexamethasone|Dietary Fats|Irinotecan|Quercetin|Resveratrol|Testosterone|triptolide|Vitamin E	26.90	29
NEFM	4741	Muscular Atrophy	MESH:D009133		2,5-hexanedione|Arsenic Trioxide|Cisplatin|Cocaine|Dexamethasone|Dietary Fats|Nicotine|Quercetin	26.90	28
CD68	968	Muscular Atrophy	MESH:D009133		Chromium|Cisplatin|Dexamethasone|Dietary Fats|Nicotine|Quercetin|Resveratrol|Testosterone|triptolide	26.85	31
COX2	4513	Muscular Atrophy	MESH:D009133		Cisplatin|Deferoxamine|Dexamethasone|Dietary Fats|Hydrocortisone|Quercetin|Resveratrol|Zidovudine	26.85	31
INHBB	3625	Muscular Atrophy	MESH:D009133		Arsenic Trioxide|Cisplatin|Dexamethasone|Dietary Fats|Nicotine|Quercetin|Resveratrol|Testosterone	26.85	30
P4HA1	5033	Muscular Atrophy	MESH:D009133		Arsenic Trioxide|Cisplatin|Deferoxamine|Dietary Fats|Quercetin|Resveratrol|triptolide|Vincristine	26.85	13
RNF113A	7737	Muscular Atrophy	MESH:D009133		Cisplatin|Colchicine|Dietary Fats|Quercetin|Resveratrol|Vitamin E	26.85	8
UGCG	7357	Muscular Atrophy	MESH:D009133		Chromium|Cocaine|Dexamethasone|Quercetin|Resveratrol|Tetracycline|Vincristine|Vitamin E	26.85	33
CYP2A4	13086	Muscular Atrophy	MESH:D009133		Dietary Fats|Quercetin|Resveratrol|Rifampin|Testosterone|Tetracycline|triptolide	26.84	10
CD5L	922	Muscular Atrophy	MESH:D009133		Air Pollutants, Occupational|Arsenic Trioxide|Cisplatin|Clofibrate|Dietary Fats|Resveratrol|Testosterone	26.83	12
ACADL	33	Muscular Atrophy	MESH:D009133		Amiodarone|Arsenic Trioxide|Clofibrate|Dexamethasone|Dietary Fats|Resveratrol|Testosterone|Tetracycline	26.80	30
ECI1	1632	Muscular Atrophy	MESH:D009133		Amiodarone|Arsenic Trioxide|Cisplatin|Clofibrate|Dietary Fats|Resveratrol|Tetracycline|Zidovudine	26.80	12
PDE4D	5144	Muscular Atrophy	MESH:D009133		Air Pollutants, Occupational|Arsenic Trioxide|Cisplatin|Dexamethasone|Dietary Fats|Quercetin|Resveratrol|Rifampin	26.80	30
PTGDS	5730	Muscular Atrophy	MESH:D009133		2,5-hexanedione|Dexamethasone|Dietary Fats|Mifepristone|Quercetin|Tetracycline|triptolide|Vitamin E	26.80	26
PRKCB	5579	Muscular Atrophy	MESH:D009133		Arsenic Trioxide|Bupivacaine|Cisplatin|Cocaine|Dexamethasone|Irinotecan|Nicotine|Quercetin|Resveratrol	26.78	32
ACSL6	23305	Muscular Atrophy	MESH:D009133		Amiodarone|Clofibrate|Dietary Fats|Nicotine|Quercetin|Tetracycline|Zidovudine	26.76	7
TRIM22	10346	Muscular Atrophy	MESH:D009133		Cisplatin|Colchicine|Mifepristone|Nicotine|Quercetin|Vincristine|Zidovudine	26.76	13
BSG	682	Muscular Atrophy	MESH:D009133		Amiodarone|Arsenic Trioxide|Cisplatin|Clofibrate|Dietary Fats|Quercetin|Resveratrol|Testosterone	26.75	12
ENPP1	5167	Muscular Atrophy	MESH:D009133		Amiodarone|Chromium|Clofibrate|Dexamethasone|Dietary Fats|Quercetin|Resveratrol|Testosterone	26.75	29
INPP1	3628	Muscular Atrophy	MESH:D009133		Arsenic Trioxide|Cisplatin|Clofibrate|Dexamethasone|Dietary Fats|Testosterone|Vincristine	26.75	31
NANOG	79923	Muscular Atrophy	MESH:D009133		Arsenic Trioxide|Ciprofloxacin|Cisplatin|Dexamethasone|Nicotine|Quercetin|Resveratrol|Testosterone	26.75	31
SLC35D1	23169	Muscular Atrophy	MESH:D009133		Cisplatin|Clofibrate|Dexamethasone|Quercetin|Resveratrol|Vitamin E|Zidovudine	26.75	31
SP4	6671	Muscular Atrophy	MESH:D009133		Air Pollutants, Occupational|Arsenic Trioxide|Dietary Fats|Quercetin|Resveratrol|Testosterone|Vincristine	26.75	13
SNAI2	6591	Muscular Atrophy	MESH:D009133		Arsenic Trioxide|Ciprofloxacin|Cisplatin|Dexamethasone|Dietary Fats|Nicotine|Quercetin|Resveratrol|Testosterone	26.74	31
STMN1	3925	Muscular Atrophy	MESH:D009133		2,5-hexanedione|Amiodarone|Arsenic Trioxide|Cisplatin|Clofibrate|Quercetin|Resveratrol|Testosterone|triptolide	26.74	14
FSHB	2488	Muscular Atrophy	MESH:D009133		Cisplatin|Dexamethasone|Dietary Fats|Mifepristone|Nicotine|Quercetin|Resveratrol|Taurine|Testosterone|Vitamin E	26.71	30
ZWINT	11130	Muscular Atrophy	MESH:D009133		Amiodarone|Arsenic Trioxide|Chromium|Cisplatin|Clofibrate|Dexamethasone|Resveratrol|Testosterone	26.70	31
NDUFA7	4701	Muscular Atrophy	MESH:D009133		Amiodarone|Dexamethasone|Dietary Fats|Resveratrol|Tetracycline|triptolide|Vitamin E	26.68	29
UGT2A3	79799	Muscular Atrophy	MESH:D009133		Cisplatin|Clofibrate|Dexamethasone|Dietary Fats|Hydrocortisone|Quercetin|Tetracycline	26.68	27
BMP2K	55589	Muscular Atrophy	MESH:D009133		Amiodarone|Cisplatin|Cocaine|Dexamethasone|Quercetin|Resveratrol|Vitamin E	26.67	30
SRPX2	27286	Muscular Atrophy	MESH:D009133		Cisplatin|Dexamethasone|Dietary Fats|Mifepristone|Nicotine|Quercetin|Resveratrol	26.67	28
ABL1	25	Muscular Atrophy	MESH:D009133		Amiodarone|Arsenic Trioxide|Chloroquine|Cisplatin|Cocaine|Quercetin|Resveratrol|Testosterone	26.65	14
ALDH1B1	219	Muscular Atrophy	MESH:D009133		Arsenic Trioxide|Chloroquine|Cisplatin|Clofibrate|Dexamethasone|Dietary Fats|Quercetin|Resveratrol	26.65	31
IFNB1	3456	Muscular Atrophy	MESH:D009133		Arsenic Trioxide|Chloroquine|Dexamethasone|Hydrocortisone|Nicotine|Quercetin|Resveratrol|triptolide	26.65	31
MCAM	4162	Muscular Atrophy	MESH:D009133		Amiodarone|Cisplatin|Dexamethasone|Dietary Fats|Mifepristone|Resveratrol|Testosterone|Vitamin E	26.65	30
PHLDA2	7262	Muscular Atrophy	MESH:D009133		Amiodarone|Arsenic Trioxide|Cisplatin|Dexamethasone|Irinotecan|Quercetin|Resveratrol|Tetracycline	26.65	31
AHCYL1	10768	Muscular Atrophy	MESH:D009133		Air Pollutants, Occupational|Arsenic Trioxide|Cisplatin|Dexamethasone|Irinotecan|Resveratrol|Testosterone	26.60	30
CYP2A1	24894	Muscular Atrophy	MESH:D009133		Amiodarone|Clofibrate|Dexamethasone|Nicotine|Rifampin|Testosterone|triptolide	26.60	27
EIF5	1983	Muscular Atrophy	MESH:D009133		Amiodarone|Arsenic Trioxide|Cisplatin|Dietary Fats|Nicotine|Quercetin|Resveratrol|Vitamin E	26.60	10
SDAD1	55153	Muscular Atrophy	MESH:D009133		Air Pollutants, Occupational|Amiodarone|Cocaine|Dexamethasone|Dietary Fats|Resveratrol|Tetracycline	26.60	29
TUBA1C	84790	Muscular Atrophy	MESH:D009133		Cisplatin|Clofibrate|Dexamethasone|Quercetin|Resveratrol|Testosterone|Vincristine|Vitamin E	26.60	34
TCF7L1	83439	Muscular Atrophy	MESH:D009133		Arsenic Trioxide|Cisplatin|Clofibrate|Dexamethasone|Dietary Fats|Resveratrol|Vitamin E	26.59	30
IL1R1	3554	Muscular Atrophy	MESH:D009133		Cisplatin|Dexamethasone|Dietary Fats|Hydrocortisone|Nicotine|Quercetin|Resveratrol|Testosterone|Vincristine	26.57	34
GATM	2628	Muscular Atrophy	MESH:D009133		Cisplatin|Clofibrate|Creatine|Dexamethasone|Dietary Fats|Quercetin|Resveratrol|Testosterone	26.55	29
CAMP	820	Muscular Atrophy	MESH:D009133		Arsenic Trioxide|Dexamethasone|Dietary Fats|Mifepristone|Nicotine|Resveratrol|Testosterone	26.52	28
CIRBP	1153	Muscular Atrophy	MESH:D009133		Clofibrate|Dexamethasone|Dietary Fats|Nicotine|Quercetin|Testosterone|Vincristine|Vitamin E	26.51	30
EPHX2	2053	Muscular Atrophy	MESH:D009133		Air Pollutants, Occupational|Arsenic Trioxide|Cisplatin|Clofibrate|Dexamethasone|Dietary Fats|Quercetin|Resveratrol|Tetracycline	26.51	31
WT1	7490	Muscular Atrophy	MESH:D009133		Arsenic Trioxide|Cisplatin|Deferoxamine|Dexamethasone|Dietary Fats|Quercetin|Resveratrol|Vitamin E	26.51	30
ITPR3	3710	Muscular Atrophy	MESH:D009133		Arsenic Trioxide|Cisplatin|Clofibrate|Dexamethasone|Dietary Fats|Quercetin|Resveratrol|triptolide	26.50	30
LIFR	3977	Muscular Atrophy	MESH:D009133		Cisplatin|Clofibrate|Dexamethasone|Dietary Fats|Mifepristone|Quercetin|Resveratrol|Testosterone	26.50	29
CYP3A11	13112	Muscular Atrophy	MESH:D009133		Clofibrate|Dexamethasone|Dietary Fats|Mifepristone|Prednisolone|Quercetin|Resveratrol|Rifampin|Testosterone	26.47	33
CXCL15	20309	Muscular Atrophy	MESH:D009133		Cisplatin|Dexamethasone|Mifepristone|Prednisolone|Resveratrol|Simvastatin|Testosterone	26.44	33
H4C8	8365	Muscular Atrophy	MESH:D009133		Amiodarone|Arsenic Trioxide|Cisplatin|Dexamethasone|Dietary Fats|Testosterone|triptolide	26.44	28
ITGB7	3695	Muscular Atrophy	MESH:D009133		Arsenic Trioxide|Cisplatin|Clofibrate|Cocaine|Dexamethasone|Testosterone|Vincristine	26.44	31
NDUFS3	4722	Muscular Atrophy	MESH:D009133		Air Pollutants, Occupational|Cisplatin|Clofibrate|Dexamethasone|Quercetin|Resveratrol|Vitamin E	26.44	30
PLLP	51090	Muscular Atrophy	MESH:D009133		Arsenic Trioxide|Cisplatin|Clofibrate|Dietary Fats|Nicotine|Testosterone|Vitamin E	26.44	10
SLA	6503	Muscular Atrophy	MESH:D009133		Arsenic Trioxide|Cisplatin|Clofibrate|Dexamethasone|Dietary Fats|Resveratrol|Testosterone	26.44	30
GCOM1	145781	Muscular Atrophy	MESH:D009133		Air Pollutants, Occupational|Arsenic Trioxide|Cisplatin|Dexamethasone|Quercetin|Rifampin	26.41	27
IL15	3600	Muscular Atrophy	MESH:D009133		Arsenic Trioxide|Chloroquine|Cisplatin|Dexamethasone|Dietary Fats|Irinotecan|Testosterone|Vincristine	26.41	33
MIR134	406924	Muscular Atrophy	MESH:D009133		2,5-hexanedione|Cisplatin|Dexamethasone|Mifepristone|Resveratrol|Testosterone	26.41	28
TJP2	9414	Muscular Atrophy	MESH:D009133		Arsenic Trioxide|Cisplatin|Cocaine|Dexamethasone|Dietary Fats|Mifepristone|Quercetin|Rifampin	26.41	27
USP2	9099	Muscular Atrophy	MESH:D009133		Amiodarone|Chloroquine|Cisplatin|Dexamethasone|Dietary Fats|Quercetin|Resveratrol|Vitamin B 12	26.41	31
ATP5ME	521	Muscular Atrophy	MESH:D009133		Arsenic Trioxide|Cisplatin|Dietary Fats|Resveratrol|triptolide|Vitamin E|Zidovudine	26.37	11
MB	4151	Muscular Atrophy	MESH:D009133		Ciprofloxacin|Clofibrate|Dexamethasone|Dietary Fats|Melphalan|Simvastatin|Triamcinolone|Vitamin E	26.37	31
NAGLU	4669	Muscular Atrophy	MESH:D009133		Arsenic Trioxide|Cisplatin|Clofibrate|Dexamethasone|Mifepristone|Quercetin|Testosterone	26.37	27
SP100	6672	Muscular Atrophy	MESH:D009133		Cisplatin|Clofibrate|Dexamethasone|Quercetin|Resveratrol|Vincristine|Vitamin E	26.37	33
SRC	6714	Muscular Atrophy	MESH:D009133		Arsenic Trioxide|Cisplatin|Cocaine|Dexamethasone|Dietary Fats|Nicotine|Quercetin|Resveratrol|Rifampin|Testosterone	26.37	32
CKM	1158	Muscular Atrophy	MESH:D009133		Arsenic Trioxide|Clofibrate|Cocaine|Dexamethasone|Dietary Fats|Quercetin|Simvastatin|Vitamin E	26.36	27
GJB1	2705	Muscular Atrophy	MESH:D009133		Amiodarone|Cisplatin|Clofibrate|Cocaine|Dexamethasone|Dietary Fats|Prednisolone|Quercetin	26.36	32
KLF2	10365	Muscular Atrophy	MESH:D009133		Arsenic Trioxide|Cisplatin|Clofibrate|Dexamethasone|Dietary Fats|Resveratrol|Rifampin|Simvastatin	26.36	31
NCOR1	9611	Muscular Atrophy	MESH:D009133		Cisplatin|Dexamethasone|Irinotecan|Mifepristone|Quercetin|Resveratrol|Rifampin|Vitamin E	26.36	30
PEBP1	5037	Muscular Atrophy	MESH:D009133		2,5-hexanedione|Clofibrate|Cocaine|Dexamethasone|Quercetin|Resveratrol|Vitamin E|Zidovudine	26.36	31
SLC10A1	6554	Muscular Atrophy	MESH:D009133		Amiodarone|Clofibrate|Cocaine|Dexamethasone|Dietary Fats|Rifampin|Simvastatin|Tetracycline|triptolide	26.34	29
ENO3	2027	Muscular Atrophy	MESH:D009133		Amiodarone|Chromium|Cisplatin|Dexamethasone|Dietary Fats|Resveratrol|Tetracycline|triptolide	26.32	31
PRKCZ	5590	Muscular Atrophy	MESH:D009133		Arsenic Trioxide|Cisplatin|Clofibrate|Cocaine|Dietary Fats|Nicotine|Quercetin|Testosterone	26.32	10
SIGMAR1	10280	Muscular Atrophy	MESH:D009133		Air Pollutants, Occupational|Cisplatin|Clofibrate|Cocaine|Dexamethasone|Dietary Fats|Pentazocine|Resveratrol	26.32	32
CYP2A6	1548	Muscular Atrophy	MESH:D009133		Amiodarone|Cisplatin|Dexamethasone|Irinotecan|Mifepristone|Nicotine|Quercetin|Rifampin|Testosterone	26.31	29
MVP	9961	Muscular Atrophy	MESH:D009133		Arsenic Trioxide|Cisplatin|Clofibrate|Dietary Fats|Quercetin|Resveratrol|Testosterone|Vincristine	26.31	15
GMDS	2762	Muscular Atrophy	MESH:D009133		Amiodarone|Cisplatin|Dexamethasone|Quercetin|Testosterone|Tetracycline|triptolide	26.29	28
KCND2	3751	Muscular Atrophy	MESH:D009133		Amiodarone|Cisplatin|Clofibrate|Cocaine|Dexamethasone|Simvastatin|Testosterone	26.29	28
SERPINB1A	66222	Muscular Atrophy	MESH:D009133		Amiodarone|Dexamethasone|Dietary Fats|Hydrocortisone|Nicotine|Resveratrol|Testosterone	26.29	29
MIR10B	406903	Muscular Atrophy	MESH:D009133		2,5-hexanedione|Air Pollutants, Occupational|Arsenic Trioxide|Cisplatin|Dietary Fats|Resveratrol	26.28	9
TFAP2A	7020	Muscular Atrophy	MESH:D009133		Cisplatin|Dexamethasone|Dietary Fats|Hydrocortisone|Resveratrol|Testosterone|Vincristine|Zidovudine	26.27	35
CCNF	899	Muscular Atrophy	MESH:D009133		Arsenic Trioxide|Cisplatin|Clofibrate|Dietary Fats|Irinotecan|Quercetin|Resveratrol|Testosterone	26.22	12
CDH5	1003	Muscular Atrophy	MESH:D009133		Amiodarone|Arsenic Trioxide|Cisplatin|Dietary Fats|Hydrocortisone|Quercetin|Resveratrol|Simvastatin	26.22	11
HSD17B2	3294	Muscular Atrophy	MESH:D009133		Amiodarone|Arsenic Trioxide|Cisplatin|Dexamethasone|Quercetin|Resveratrol|Testosterone|Tetracycline	26.22	31
SDHC	6391	Muscular Atrophy	MESH:D009133		Amiodarone|Arsenic Trioxide|Cisplatin|Clofibrate|Dexamethasone|Quercetin|Vitamin E	26.22	28
MFN1	55669	Muscular Atrophy	MESH:D009133		Arsenic Trioxide|Bupivacaine|Cisplatin|Dietary Fats|Quercetin|Resveratrol|triptolide|Zidovudine	26.18	11
PGF	5228	Muscular Atrophy	MESH:D009133		Arsenic Trioxide|Chromium|Cisplatin|Cocaine|Dexamethasone|Nicotine|Quercetin|Resveratrol	26.18	31
PLTP	5360	Muscular Atrophy	MESH:D009133		Amiodarone|Arsenic Trioxide|Cisplatin|Clofibrate|Dexamethasone|Dietary Fats|Quercetin|Testosterone	26.17	28
CAPZB	832	Muscular Atrophy	MESH:D009133		Arsenic Trioxide|Cisplatin|Clofibrate|Cocaine|Dietary Fats|Resveratrol|Vitamin E	26.14	10
BNIP3L	665	Muscular Atrophy	MESH:D009133		Arsenic Trioxide|Cisplatin|Clofibrate|Cocaine|Deferoxamine|Quercetin|Vincristine|Zidovudine	26.13	13
COL6A1	1291	Muscular Atrophy	MESH:D009133		Cisplatin|Dexamethasone|Dietary Fats|Irinotecan|Nicotine|Quercetin|Resveratrol|Testosterone	26.13	30
MAT2A	4144	Muscular Atrophy	MESH:D009133		Air Pollutants, Occupational|Cisplatin|Clofibrate|Cocaine|Dexamethasone|Dietary Fats|Resveratrol|Vitamin B 12	26.13	31
SOX4	6659	Muscular Atrophy	MESH:D009133		Arsenic Trioxide|Cisplatin|Dexamethasone|Dietary Fats|Quercetin|Resveratrol|Testosterone|Vitamin E	26.13	30
VCP	7415	Muscular Atrophy	MESH:D009133		2,5-hexanedione|Arsenic Trioxide|Chloroquine|Dexamethasone|Dietary Fats|Quercetin|Resveratrol|Taurine	26.13	29
MIR21	406991	Muscular Atrophy	MESH:D009133		2,5-hexanedione|Air Pollutants, Occupational|Arsenic Trioxide|Cisplatin|Dietary Fats|Quercetin|Resveratrol|Rifampin	26.09	10
TXN	7295	Muscular Atrophy	MESH:D009133		Amiodarone|Arsenic Trioxide|Cisplatin|Clofibrate|Dexamethasone|Mifepristone|Resveratrol|Tetracycline|triptolide	26.09	31
PPP3CA	5530	Muscular Atrophy	MESH:D009133		Arsenic Trioxide|Cisplatin|Cocaine|Dexamethasone|Dietary Fats|Irinotecan|Quercetin|Resveratrol	26.08	30
GPRC5C	55890	Muscular Atrophy	MESH:D009133		Amiodarone|Cisplatin|Dexamethasone|Dietary Fats|Nicotine|Quercetin|Testosterone	26.07	27
PIK3R2	5296	Muscular Atrophy	MESH:D009133		Air Pollutants, Occupational|Arsenic Trioxide|Cisplatin|Clofibrate|Quercetin|Resveratrol|Vincristine	26.07	13
RAPGEF3	10411	Muscular Atrophy	MESH:D009133		Arsenic Trioxide|Cisplatin|Dexamethasone|Dietary Fats|Hydrocortisone|Mifepristone|Nicotine	26.07	27
SPTLC3	55304	Muscular Atrophy	MESH:D009133		Dexamethasone|Dietary Fats|Nicotine|Quercetin|Testosterone|Tetracycline|Vitamin E	26.07	26
ACSS2	55902	Muscular Atrophy	MESH:D009133		Amiodarone|Arsenic Trioxide|Cisplatin|Dexamethasone|Dietary Fats|Testosterone|Tetracycline|triptolide	26.04	29
ARC	23237	Muscular Atrophy	MESH:D009133		Amiodarone|Arsenic Trioxide|Cisplatin|Cocaine|Dietary Fats|Nicotine|Resveratrol|triptolide	26.04	11
BMF	90427	Muscular Atrophy	MESH:D009133		Amiodarone|Arsenic Trioxide|Cisplatin|Clofibrate|Dexamethasone|Dietary Fats|Resveratrol|triptolide	26.04	31
LUM	4060	Muscular Atrophy	MESH:D009133		Cisplatin|Dexamethasone|Dietary Fats|Hydrocortisone|Mifepristone|Resveratrol|Testosterone|Vincristine	26.04	33
CTH	1491	Muscular Atrophy	MESH:D009133		Arsenic Trioxide|Cisplatin|Dexamethasone|Dietary Fats|Irinotecan|Quercetin|Resveratrol|Testosterone|Vincristine	26.02	34
KEAP1	9817	Muscular Atrophy	MESH:D009133		Amiodarone|Arsenic Trioxide|Cisplatin|Dexamethasone|Dietary Fats|Hydrocortisone|Quercetin|Resveratrol|triptolide|Vitamin E	26.01	32
HPN	3249	Muscular Atrophy	MESH:D009133		Amiodarone|Cisplatin|Clofibrate|Dietary Fats|Quercetin|Resveratrol|Tetracycline	26.00	9
PIDD1	55367	Muscular Atrophy	MESH:D009133		Cisplatin|Colchicine|Nicotine|Quercetin|Resveratrol|Testosterone|Zidovudine	26.00	13
RAMP2	10266	Muscular Atrophy	MESH:D009133		Amiodarone|Arsenic Trioxide|Deferoxamine|Dietary Fats|Nicotine|Resveratrol|Tetracycline	26.00	9
CENPE	1062	Muscular Atrophy	MESH:D009133		Cisplatin|Dexamethasone|Dietary Fats|Irinotecan|Nicotine|Quercetin|Resveratrol|Testosterone	25.99	30
FLT1	2321	Muscular Atrophy	MESH:D009133		Arsenic Trioxide|Cisplatin|Dexamethasone|Hydrocortisone|Mifepristone|Quercetin|Resveratrol|Simvastatin|Vincristine	25.99	34
SLC47A1	55244	Muscular Atrophy	MESH:D009133		Cisplatin|Clofibrate|Dexamethasone|Dietary Fats|Nicotine|Rifampin|Testosterone|Vitamin E	25.99	29
HSP90B1	7184	Muscular Atrophy	MESH:D009133		Arsenic Trioxide|Cisplatin|Clofibrate|Dexamethasone|Dietary Fats|Quercetin|Resveratrol|Tetracycline|Vitamin E	25.96	31
PLG	5340	Muscular Atrophy	MESH:D009133		Amiodarone|Arsenic Trioxide|Cisplatin|Clofibrate|Dexamethasone|Dietary Fats|Tetracycline|triptolide	25.95	29
BCR	613	Muscular Atrophy	MESH:D009133		Arsenic Trioxide|Dexamethasone|Dietary Fats|Irinotecan|Quercetin|Resveratrol|Testosterone	25.93	28
HSF1	3297	Muscular Atrophy	MESH:D009133		Arsenic Trioxide|Cisplatin|Cocaine|Dexamethasone|Mesalamine|Mifepristone|Quercetin|Resveratrol|Simvastatin	25.93	31
PRKCI	5584	Muscular Atrophy	MESH:D009133		Cisplatin|Dexamethasone|Dietary Fats|Irinotecan|Quercetin|Resveratrol|Vitamin E	25.93	29
SIVA1	10572	Muscular Atrophy	MESH:D009133		Air Pollutants, Occupational|Amiodarone|Cisplatin|Cocaine|Nicotine|Testosterone|Vincristine	25.93	13
RGS4	5999	Muscular Atrophy	MESH:D009133		Cisplatin|Cocaine|Dexamethasone|Dietary Fats|Irinotecan|Methylprednisolone|Prednisolone|Resveratrol	25.91	38
RSAD2	91543	Muscular Atrophy	MESH:D009133		Cisplatin|Dietary Fats|Methylprednisolone|Nicotine|Prednisolone|Quercetin|Resveratrol|Zidovudine	25.91	18
S100B	6285	Muscular Atrophy	MESH:D009133		Arsenic Trioxide|Cocaine|Dexamethasone|Dietary Fats|Nicotine|Quercetin|Resveratrol|Vitamin E	25.90	29
CYP2C39	13098	Muscular Atrophy	MESH:D009133		Clofibrate|Dietary Fats|Quercetin|Resveratrol|Testosterone|Tetracycline	25.87	9
CSRP1	1465	Muscular Atrophy	MESH:D009133		Amiodarone|Arsenic Trioxide|Cisplatin|Clofibrate|Dietary Fats|Quercetin|Resveratrol|Vitamin E	25.86	10
GFOD1	54438	Muscular Atrophy	MESH:D009133		Amiodarone|Cisplatin|Dexamethasone|Dietary Fats|Quercetin|Resveratrol|Vitamin E	25.86	29
PLEK	5341	Muscular Atrophy	MESH:D009133		Cisplatin|Cocaine|Dietary Fats|Quercetin|Resveratrol|Testosterone|Vincristine	25.86	14
ACSL1	2180	Muscular Atrophy	MESH:D009133		Arsenic Trioxide|Chromium|Cisplatin|Clofibrate|Dexamethasone|Dietary Fats|Nicotine|Prednisolone|Tetracycline	25.84	34
COL2A1	1280	Muscular Atrophy	MESH:D009133		Creatine|Dexamethasone|Dietary Fats|Mifepristone|Nicotine|Quercetin|Resveratrol|Simvastatin|Taurine	25.84	27
RUNX1	861	Muscular Atrophy	MESH:D009133		Air Pollutants, Occupational|Cisplatin|Cocaine|Dexamethasone|Dietary Fats|Irinotecan|Quercetin|Testosterone	25.82	28
VNN1	8876	Muscular Atrophy	MESH:D009133		Amiodarone|Arsenic Trioxide|Cisplatin|Clofibrate|Dietary Fats|Quercetin|Resveratrol|Vitamin B 12	25.82	10
BCHE	590	Muscular Atrophy	MESH:D009133		Arsenic Trioxide|Cisplatin|Cocaine|Dexamethasone|Dietary Fats|Melphalan|Quercetin|Resveratrol|Testosterone|Vitamin E	25.80	32
HBEGF	1839	Muscular Atrophy	MESH:D009133		Arsenic Trioxide|Clofibrate|Dexamethasone|Dietary Fats|Irinotecan|Mifepristone|Quercetin|Rifampin|Testosterone	25.80	27
CD151	977	Muscular Atrophy	MESH:D009133		Cisplatin|Clofibrate|Dexamethasone|Nicotine|Quercetin|Simvastatin|Testosterone	25.79	28
GPM6B	2824	Muscular Atrophy	MESH:D009133		Arsenic Trioxide|Cisplatin|Cocaine|Dexamethasone|Methylprednisolone|Prednisolone|Resveratrol	25.79	37
KCNJ11	3767	Muscular Atrophy	MESH:D009133		Cisplatin|Cocaine|Creatine|Dexamethasone|Dietary Fats|Resveratrol|Testosterone	25.79	29
KLF3	51274	Muscular Atrophy	MESH:D009133		Air Pollutants, Occupational|Arsenic Trioxide|Cisplatin|Clofibrate|Dexamethasone|Quercetin|Testosterone	25.79	28
CYP2D6	1565	Muscular Atrophy	MESH:D009133		Amiodarone|Arsenic Trioxide|Chloroquine|Dapsone|Hydrocortisone|perhexiline maleate|Quercetin|Resveratrol|Rifampin|Simvastatin	25.78	14
MIR667	751552	Muscular Atrophy	MESH:D009133		2,5-hexanedione|Cisplatin|Quercetin|Resveratrol|Testosterone	25.78	10
CD80	941	Muscular Atrophy	MESH:D009133		Arsenic Trioxide|Hydrocortisone|Irinotecan|Quercetin|Resveratrol|Simvastatin|triptolide|Vincristine	25.77	14
GPD1	2819	Muscular Atrophy	MESH:D009133		Arsenic Trioxide|Cisplatin|Clofibrate|Dexamethasone|Dietary Fats|Resveratrol|Testosterone|Tetracycline	25.77	31
PLCB1	23236	Muscular Atrophy	MESH:D009133		Arsenic Trioxide|Cisplatin|Clofibrate|Cocaine|Dexamethasone|Irinotecan|Quercetin|Testosterone	25.77	29
KEG1	64697	Muscular Atrophy	MESH:D009133		Clofibrate|Dietary Fats|Resveratrol|Testosterone|Tetracycline|triptolide	25.75	10
COX3	4514	Muscular Atrophy	MESH:D009133		Amiodarone|Deferoxamine|Dexamethasone|Hydrocortisone|Quercetin|Resveratrol|Zidovudine	25.73	30
GBP2	2634	Muscular Atrophy	MESH:D009133		Amiodarone|Cisplatin|Dexamethasone|Dietary Fats|Resveratrol|Testosterone|triptolide|Vincristine	25.73	34
INHBE	83729	Muscular Atrophy	MESH:D009133		Amiodarone|Arsenic Trioxide|Cisplatin|Clofibrate|Dietary Fats|Quercetin|Tetracycline|Vincristine	25.73	11
RORA	6095	Muscular Atrophy	MESH:D009133		Arsenic Trioxide|Clofibrate|Dexamethasone|Dietary Fats|Hydrocortisone|Quercetin|Vincristine|Vitamin E	25.73	30
GAS2	2620	Muscular Atrophy	MESH:D009133		2,5-hexanedione|Arsenic Trioxide|Cocaine|Dexamethasone|Dietary Fats|Quercetin|Testosterone	25.72	26
SLC13A5	284111	Muscular Atrophy	MESH:D009133		Cisplatin|Dietary Fats|Quercetin|Resveratrol|Rifampin|Testosterone|Zidovudine	25.72	12
IER3	8870	Muscular Atrophy	MESH:D009133		2,5-hexanedione|Cisplatin|Dexamethasone|Dietary Fats|Irinotecan|Melphalan|Quercetin|Resveratrol|Vincristine	25.71	34
SLC30A1	7779	Muscular Atrophy	MESH:D009133		Amiodarone|Arsenic Trioxide|Cisplatin|Dexamethasone|Irinotecan|Quercetin|Testosterone|Zidovudine	25.69	30
AKR1B1	231	Muscular Atrophy	MESH:D009133		Arsenic Trioxide|Chromium|Cisplatin|Dexamethasone|Dietary Fats|Quercetin|Resveratrol|triptolide|Vitamin E	25.68	31
GSTT1	2952	Muscular Atrophy	MESH:D009133		Amiodarone|Arsenic Trioxide|Cisplatin|Clofibrate|Dexamethasone|Glucocorticoids|Quercetin|Rifampin|Testosterone	25.68	30
PAX3	5077	Muscular Atrophy	MESH:D009133		Amiodarone|Arsenic Trioxide|Dexamethasone|IBS008738|Nicotine|Resveratrol|Streptomycin	25.66	28
DAD1	1603	Muscular Atrophy	MESH:D009133		Arsenic Trioxide|Cisplatin|Clofibrate|Dexamethasone|Dietary Fats|Testosterone|Vitamin E	25.65	28
FNBP4	23360	Muscular Atrophy	MESH:D009133		Air Pollutants, Occupational|Arsenic Trioxide|Cisplatin|Dexamethasone|Quercetin|Vincristine|Vitamin E	25.65	31
HNRNPR	10236	Muscular Atrophy	MESH:D009133		Arsenic Trioxide|Dexamethasone|Dietary Fats|Nicotine|Resveratrol|Vincristine|Vitamin E	25.65	32
PAX8	7849	Muscular Atrophy	MESH:D009133		Cisplatin|Cocaine|Dexamethasone|Dietary Fats|Nicotine|Quercetin|Resveratrol	25.65	29
RAD54B	25788	Muscular Atrophy	MESH:D009133		Arsenic Trioxide|Cisplatin|Dexamethasone|Melphalan|Quercetin|Resveratrol|Testosterone	25.65	30
DGAT1	8694	Muscular Atrophy	MESH:D009133		Air Pollutants, Occupational|Amiodarone|Cisplatin|Clofibrate|Dexamethasone|Dietary Fats|Simvastatin|Testosterone	25.64	29
ITGA2	3673	Muscular Atrophy	MESH:D009133		Arsenic Trioxide|Dexamethasone|Dietary Fats|Irinotecan|Mifepristone|Quercetin|Resveratrol|Testosterone	25.64	28
SPTAN1	6709	Muscular Atrophy	MESH:D009133		2,5-hexanedione|Arsenic Trioxide|Cisplatin|Cocaine|Colchicine|Dexamethasone|Resveratrol|Vitamin E	25.64	31
KRT18	3875	Muscular Atrophy	MESH:D009133		Arsenic Trioxide|Clofibrate|Colchicine|Dexamethasone|Dietary Fats|Irinotecan|Quercetin|Testosterone|Tetracycline	25.62	28
MIR183	406959	Muscular Atrophy	MESH:D009133		2,5-hexanedione|Arsenic Trioxide|Cisplatin|Dietary Fats|Resveratrol|Testosterone	25.62	11
ANPEP	290	Muscular Atrophy	MESH:D009133		Air Pollutants, Occupational|Arsenic Trioxide|Cisplatin|Dietary Fats|Mifepristone|Quercetin|Simvastatin|triptolide	25.60	9
GJB2	2706	Muscular Atrophy	MESH:D009133		Chloroquine|Cisplatin|Cocaine|Dexamethasone|Dietary Fats|Resveratrol|Simvastatin|Testosterone	25.60	32
SC5D	6309	Muscular Atrophy	MESH:D009133		Amiodarone|Cisplatin|Clofibrate|Dietary Fats|Nicotine|Resveratrol|Testosterone|triptolide	25.60	13
SPTBN1	6711	Muscular Atrophy	MESH:D009133		Amiodarone|Arsenic Trioxide|Cisplatin|Cocaine|Dexamethasone|Dietary Fats|Quercetin|Resveratrol	25.60	30
ATP5F1C	509	Muscular Atrophy	MESH:D009133		Arsenic Trioxide|Clofibrate|Dexamethasone|Resveratrol|Vincristine|Vitamin E|Zidovudine	25.59	33
ENTPD1	953	Muscular Atrophy	MESH:D009133		Air Pollutants, Occupational|Cisplatin|Dexamethasone|Dietary Fats|Resveratrol|Simvastatin|Vitamin E	25.59	30
FGD4	121512	Muscular Atrophy	MESH:D009133		Air Pollutants, Occupational|Amiodarone|Cisplatin|Dexamethasone|Melphalan|Resveratrol|Testosterone	25.59	30
FRMD4B	23150	Muscular Atrophy	MESH:D009133		Arsenic Trioxide|Cisplatin|Clofibrate|Dietary Fats|Melphalan|Quercetin|triptolide	25.59	7
IL17RB	55540	Muscular Atrophy	MESH:D009133		Chromium|Cisplatin|Dietary Fats|Quercetin|Resveratrol|Testosterone|Vincristine	25.59	14
NKX3-1	4824	Muscular Atrophy	MESH:D009133		Cisplatin|Clofibrate|Dapsone|Dietary Fats|Quercetin|Resveratrol|Testosterone	25.59	11
PAK2	5062	Muscular Atrophy	MESH:D009133		Arsenic Trioxide|Cisplatin|Clofibrate|Nicotine|Resveratrol|Tetracycline|Vitamin E	25.59	10
YPEL2	388403	Muscular Atrophy	MESH:D009133		Air Pollutants, Occupational|Cisplatin|Dexamethasone|Dietary Fats|Melphalan|Quercetin|Resveratrol	25.59	29
COX6B1	1340	Muscular Atrophy	MESH:D009133		Cisplatin|Clofibrate|Dexamethasone|Dietary Fats|Quercetin|Resveratrol|Testosterone	25.58	29
CYP2B9	13094	Muscular Atrophy	MESH:D009133		Clofibrate|Dexamethasone|Dietary Fats|Quercetin|Resveratrol|Rifampin|Testosterone	25.58	28
MT1H	4496	Muscular Atrophy	MESH:D009133		Amiodarone|Arsenic Trioxide|Cisplatin|Dexamethasone|Dietary Fats|Resveratrol|Vincristine	25.58	33
ALDH2	217	Muscular Atrophy	MESH:D009133		Amiodarone|Cisplatin|Clofibrate|Cocaine|Dexamethasone|Dietary Fats|Quercetin|Resveratrol|Vitamin B 12	25.56	31
FBP1	2203	Muscular Atrophy	MESH:D009133		Amiodarone|Arsenic Trioxide|Cisplatin|Clofibrate|Dietary Fats|Quercetin|Resveratrol|Taurine	25.56	10
CBX7	23492	Muscular Atrophy	MESH:D009133		Arsenic Trioxide|Cisplatin|Dexamethasone|Dietary Fats|Resveratrol|Testosterone|Vitamin E	25.52	30
MMUT	4594	Muscular Atrophy	MESH:D009133		Amiodarone|Cisplatin|Clofibrate|Dietary Fats|Resveratrol|Vitamin B 12|Zidovudine	25.52	11
MYCBP2	23077	Muscular Atrophy	MESH:D009133		Amiodarone|Arsenic Trioxide|Cisplatin|Clofibrate|Dexamethasone|Dietary Fats|Quercetin	25.52	27
PEMT	10400	Muscular Atrophy	MESH:D009133		Clofibrate|Dietary Fats|Mifepristone|Testosterone|triptolide|Vitamin B 12|Vitamin E	25.52	10
PRRC2C	23215	Muscular Atrophy	MESH:D009133		Arsenic Trioxide|Cisplatin|Dexamethasone|Dietary Fats|Nicotine|Quercetin|Vitamin E	25.52	27
IL6ST	3572	Muscular Atrophy	MESH:D009133		Arsenic Trioxide|Cisplatin|Dexamethasone|Dietary Fats|Mifepristone|Quercetin|Resveratrol|Testosterone	25.51	29
S100A10	6281	Muscular Atrophy	MESH:D009133		Amiodarone|Arsenic Trioxide|Cisplatin|Clofibrate|Dietary Fats|Nicotine|Testosterone|triptolide	25.51	11
TAFA5	25817	Muscular Atrophy	MESH:D009133		Arsenic Trioxide|Cisplatin|Dexamethasone|Dietary Fats|Prednisolone|Quercetin	25.50	30
ATP1B2	482	Muscular Atrophy	MESH:D009133		Amiodarone|Cocaine|Dexamethasone|Dietary Fats|Mifepristone|Resveratrol|Testosterone	25.45	28
WWC1	23286	Muscular Atrophy	MESH:D009133		Arsenic Trioxide|Cisplatin|Clofibrate|Dexamethasone|Quercetin|Resveratrol|Testosterone	25.45	30
LAMP2	3920	Muscular Atrophy	MESH:D009133		Chloroquine|Cisplatin|Clofibrate|Cocaine|Dietary Fats|Nicotine|Vitamin E|Zidovudine	25.43	11
PECAM1	5175	Muscular Atrophy	MESH:D009133		Arsenic Trioxide|Cocaine|Dexamethasone|Dietary Fats|Quercetin|Resveratrol|Simvastatin|Vitamin E	25.43	29
SLC1A5	6510	Muscular Atrophy	MESH:D009133		Cisplatin|Colchicine|Dexamethasone|Dietary Fats|Hydrocortisone|Resveratrol|triptolide|Zidovudine	25.43	32
TUBA4A	7277	Muscular Atrophy	MESH:D009133		Cisplatin|Cocaine|Colchicine|Dexamethasone|Nicotine|Resveratrol|Vincristine|Vitamin E	25.43	34
SLC3A2	6520	Muscular Atrophy	MESH:D009133		Amiodarone|Arsenic Trioxide|Cisplatin|Clofibrate|Dexamethasone|Dietary Fats|Quercetin|Resveratrol|Zidovudine	25.41	32
CHRM4	1132	Muscular Atrophy	MESH:D009133		Cisplatin|Cocaine|Dexamethasone|Pancuronium|Quercetin|Resveratrol|Vecuronium Bromide	25.39	36
DBH	1621	Muscular Atrophy	MESH:D009133		Arsenic Trioxide|Cocaine|Dexamethasone|Nicotine|Resveratrol|Taurine|Testosterone	25.39	28
DBP	1628	Muscular Atrophy	MESH:D009133		Air Pollutants, Occupational|Clofibrate|Dexamethasone|Dietary Fats|Prednisolone|Simvastatin|Testosterone|triptolide	25.39	32
DFFB	1677	Muscular Atrophy	MESH:D009133		Arsenic Trioxide|Cisplatin|Dexamethasone|Irinotecan|Nicotine|Quercetin|Testosterone	25.39	28
GH1	2688	Muscular Atrophy	MESH:D009133	therapeutic	Amiodarone|Arsenic Trioxide|Cocaine|Dexamethasone|Dietary Fats|Hydrocortisone|Resveratrol|Testosterone	25.39	31
PRKD3	23683	Muscular Atrophy	MESH:D009133		Arsenic Trioxide|Cisplatin|Clofibrate|Dietary Fats|Quercetin|Resveratrol|Testosterone	25.38	11
ADA	100	Muscular Atrophy	MESH:D009133		Cisplatin|Dexamethasone|Irinotecan|Nicotine|Quercetin|Resveratrol|triptolide|Zidovudine	25.35	32
FOSL2	2355	Muscular Atrophy	MESH:D009133		Amiodarone|Cisplatin|Cocaine|Dexamethasone|Simvastatin|Testosterone|Tetracycline|Vincristine	25.35	32
SERPINB2	5055	Muscular Atrophy	MESH:D009133		Air Pollutants, Occupational|Arsenic Trioxide|Dexamethasone|Dietary Fats|Melphalan|Quercetin|Resveratrol|Vincristine	25.35	32
PRKCSH	5589	Muscular Atrophy	MESH:D009133		2,5-hexanedione|Amiodarone|Clofibrate|Dietary Fats|Nicotine|Tetracycline|triptolide	25.33	7
ARL6IP1	23204	Muscular Atrophy	MESH:D009133		Amiodarone|Arsenic Trioxide|Cisplatin|Clofibrate|Dietary Fats|Mifepristone|Vincristine	25.32	12
BCAT2	587	Muscular Atrophy	MESH:D009133		Arsenic Trioxide|Cisplatin|Dexamethasone|Dietary Fats|Mifepristone|Resveratrol|Testosterone	25.32	29
JPT1	51155	Muscular Atrophy	MESH:D009133		Arsenic Trioxide|Cisplatin|Dietary Fats|Irinotecan|Testosterone|triptolide|Vincristine	25.32	13
LGALS9	3965	Muscular Atrophy	MESH:D009133		Arsenic Trioxide|Cisplatin|Clofibrate|Dietary Fats|Quercetin|Testosterone|Zidovudine	25.32	10
NAT8	9027	Muscular Atrophy	MESH:D009133		Amiodarone|Cisplatin|Clofibrate|Dietary Fats|Quercetin|Resveratrol|Testosterone	25.32	11
SERPINF2	5345	Muscular Atrophy	MESH:D009133		Amiodarone|Arsenic Trioxide|Cisplatin|Clofibrate|Cocaine|Dexamethasone|Quercetin	25.32	28
SH3BGRL	6451	Muscular Atrophy	MESH:D009133		Arsenic Trioxide|Clofibrate|Dexamethasone|Dietary Fats|Quercetin|Resveratrol|Testosterone	25.32	28
CAPN1	823	Muscular Atrophy	MESH:D009133		Arsenic Trioxide|Cisplatin|Colchicine|Dexamethasone|Dietary Fats|Quercetin|Simvastatin|triptolide	25.31	28
TPM3	7170	Muscular Atrophy	MESH:D009133		Arsenic Trioxide|Cisplatin|Clofibrate|Cocaine|Dexamethasone|Dietary Fats|Mesalamine|Resveratrol	25.31	31
ALDH3A2	224	Muscular Atrophy	MESH:D009133		Amiodarone|Arsenic Trioxide|Cisplatin|Clofibrate|Dietary Fats|Quercetin|Resveratrol|Tetracycline	25.30	10
ALOX5	240	Muscular Atrophy	MESH:D009133		Air Pollutants, Occupational|Cisplatin|Dexamethasone|Dietary Fats|Nicotine|Quercetin|Resveratrol|Testosterone|Vitamin E	25.30	31
ESR2	2100	Muscular Atrophy	MESH:D009133		Arsenic Trioxide|Cisplatin|Dexamethasone|Dietary Fats|Mifepristone|Quercetin|Resveratrol|Rifampin|Testosterone|Vincristine|Zidovudine	25.28	36
SERPINA1	5265	Muscular Atrophy	MESH:D009133		Amiodarone|Arsenic Trioxide|Clofibrate|Dexamethasone|Hydrocortisone|Mifepristone|Resveratrol|triptolide	25.27	29
CFB	629	Muscular Atrophy	MESH:D009133		Arsenic Trioxide|Chromium|Dexamethasone|Dietary Fats|Mifepristone|Quercetin|Testosterone|triptolide	25.26	26
GYS2	2998	Muscular Atrophy	MESH:D009133		Cisplatin|Dexamethasone|Dietary Fats|Resveratrol|Testosterone|Tetracycline|triptolide	25.26	30
MIR122	406906	Muscular Atrophy	MESH:D009133		Arsenic Trioxide|Cisplatin|Clofibrate|Dietary Fats|Resveratrol|Testosterone|triptolide	25.26	12
TUBG1	7283	Muscular Atrophy	MESH:D009133		Arsenic Trioxide|Cisplatin|Clofibrate|Colchicine|Melphalan|Resveratrol|Vincristine	25.26	13
EZH2	2146	Muscular Atrophy	MESH:D009133		Arsenic Trioxide|Cisplatin|Dexamethasone|Dietary Fats|Quercetin|Resveratrol|Testosterone|triptolide	25.22	30
HSPA2	3306	Muscular Atrophy	MESH:D009133		2,5-hexanedione|Arsenic Trioxide|Cisplatin|Dexamethasone|Dietary Fats|Quercetin|Resveratrol|triptolide	25.22	30
CCN5	8839	Muscular Atrophy	MESH:D009133		Arsenic Trioxide|Dexamethasone|Dietary Fats|Methylprednisolone|Nicotine|Prednisolone|Resveratrol	25.20	36
CORO2A	7464	Muscular Atrophy	MESH:D009133		Amiodarone|Arsenic Trioxide|Cisplatin|Dexamethasone|Dietary Fats|Quercetin|Resveratrol	25.19	29
FERMT1	55612	Muscular Atrophy	MESH:D009133		Arsenic Trioxide|Cisplatin|Dexamethasone|Dietary Fats|Quercetin|Testosterone|Vitamin E	25.19	27
KCNB1	3745	Muscular Atrophy	MESH:D009133		Amiodarone|Arsenic Trioxide|Cisplatin|Cocaine|Dexamethasone|Dietary Fats|Resveratrol	25.19	30
SOX18	54345	Muscular Atrophy	MESH:D009133		Arsenic Trioxide|Cisplatin|Clofibrate|Dietary Fats|Nicotine|Resveratrol|Testosterone	25.19	12
TMPRSS2	7113	Muscular Atrophy	MESH:D009133		Ciprofloxacin|Dapsone|Dexamethasone|Resveratrol|Rifampin|Simvastatin|Testosterone|triptolide	25.19	30
MIR17	406952	Muscular Atrophy	MESH:D009133		Arsenic Trioxide|Cisplatin|Dexamethasone|Mifepristone|Resveratrol|Testosterone	25.15	28
MIR193A	406968	Muscular Atrophy	MESH:D009133		2,5-hexanedione|Arsenic Trioxide|Cisplatin|Dexamethasone|Resveratrol|Testosterone	25.15	29
MIR214	406996	Muscular Atrophy	MESH:D009133		2,5-hexanedione|Arsenic Trioxide|Cisplatin|Dietary Fats|Quercetin|Resveratrol	25.15	8
APOA4	337	Muscular Atrophy	MESH:D009133		2,5-hexanedione|Amiodarone|Clofibrate|Dexamethasone|Dietary Fats|Quercetin|Resveratrol|Simvastatin	25.14	29
CILP2	148113	Muscular Atrophy	MESH:D009133		Arsenic Trioxide|Cisplatin|Clofibrate|Dexamethasone|Dietary Fats|Resveratrol	25.14	29
ORM1	5004	Muscular Atrophy	MESH:D009133		Cisplatin|Clofibrate|Dexamethasone|Dietary Fats|Quercetin|Resveratrol|Testosterone|Vitamin E	25.14	30
ABHD5	51099	Muscular Atrophy	MESH:D009133		Arsenic Trioxide|Cisplatin|Clofibrate|Dexamethasone|Dietary Fats|Quercetin|triptolide	25.13	27
AOC3	8639	Muscular Atrophy	MESH:D009133		Arsenic Trioxide|Cisplatin|Dexamethasone|Dietary Fats|Mifepristone|Quercetin|Testosterone	25.13	26
APAF1	317	Muscular Atrophy	MESH:D009133		Air Pollutants, Occupational|Arsenic Trioxide|Cisplatin|Deferoxamine|Dietary Fats|Quercetin|Resveratrol|Taurine|triptolide	25.13	11
GAB1	2549	Muscular Atrophy	MESH:D009133		Cisplatin|Dietary Fats|Melphalan|Nicotine|Quercetin|Resveratrol|Testosterone	25.13	11
MIR34A	407040	Muscular Atrophy	MESH:D009133		Arsenic Trioxide|Cisplatin|Dietary Fats|Irinotecan|Quercetin|Resveratrol|Rifampin	25.13	9
PIGA	5277	Muscular Atrophy	MESH:D009133		Air Pollutants, Occupational|Amiodarone|Cisplatin|Dietary Fats|Melphalan|Nicotine|Testosterone	25.13	10
ST13	6767	Muscular Atrophy	MESH:D009133		Amiodarone|Arsenic Trioxide|Dexamethasone|Dietary Fats|Quercetin|Resveratrol|Vitamin E	25.13	28
SUV39H1	6839	Muscular Atrophy	MESH:D009133		Cisplatin|Cocaine|Deferoxamine|Dexamethasone|Resveratrol|Testosterone|triptolide	25.13	30
NRF1	4899	Muscular Atrophy	MESH:D009133		Arsenic Trioxide|Cisplatin|Dexamethasone|Dietary Fats|Quercetin|Resveratrol|triptolide|Zidovudine	25.10	31
SERPINE2	5270	Muscular Atrophy	MESH:D009133		Cisplatin|Clofibrate|Dexamethasone|Dietary Fats|Irinotecan|Mifepristone|Quercetin|Testosterone	25.10	27
CHRNB4	1143	Muscular Atrophy	MESH:D009133		Atracurium|Dietary Fats|Nicotine|Pancuronium|Testosterone|Tubocurarine|Vecuronium Bromide	25.09	15
AGPAT2	10555	Muscular Atrophy	MESH:D009133		Arsenic Trioxide|Cisplatin|Dexamethasone|Dietary Fats|Testosterone|Tetracycline|Vitamin E	25.07	28
BCL2L2	599	Muscular Atrophy	MESH:D009133		Arsenic Trioxide|Cisplatin|Clofibrate|Dexamethasone|Quercetin|Resveratrol|Testosterone	25.07	30
DACT1	51339	Muscular Atrophy	MESH:D009133		Amiodarone|Arsenic Trioxide|Cisplatin|Dexamethasone|Dietary Fats|Resveratrol|Vitamin E	25.07	30
GYS1	2997	Muscular Atrophy	MESH:D009133		Arsenic Trioxide|Cisplatin|Dexamethasone|Quercetin|Resveratrol|Taurine|Testosterone	25.07	29
PPIB	5479	Muscular Atrophy	MESH:D009133		Cisplatin|Clofibrate|Cocaine|Dexamethasone|Dietary Fats|Testosterone|Vitamin E	25.07	28
PTPN3	5774	Muscular Atrophy	MESH:D009133		Amiodarone|Cisplatin|Clofibrate|Cocaine|Dexamethasone|Dietary Fats|Vincristine	25.07	31
RECQL4	9401	Muscular Atrophy	MESH:D009133		Cisplatin|Clofibrate|Quercetin|Resveratrol|Testosterone|triptolide|Vincristine	25.07	15
RUNX1T1	862	Muscular Atrophy	MESH:D009133		Cocaine|Dexamethasone|Dietary Fats|Melphalan|Nicotine|Resveratrol|Vitamin E	25.07	29
SATB1	6304	Muscular Atrophy	MESH:D009133		Arsenic Trioxide|Cisplatin|Cocaine|Dexamethasone|Dietary Fats|Testosterone|Vitamin E	25.07	28
ITGA5	3678	Muscular Atrophy	MESH:D009133		Cisplatin|Dexamethasone|Dietary Fats|Hydrocortisone|Quercetin|Resveratrol|Tetracycline|triptolide	25.06	30
CYP2D9	13105	Muscular Atrophy	MESH:D009133		Dexamethasone|Dietary Fats|Resveratrol|Rifampin|Testosterone|Vitamin B 12	25.05	28
NREP	9315	Muscular Atrophy	MESH:D009133		Amiodarone|Arsenic Trioxide|Dexamethasone|Dietary Fats|Quercetin|Resveratrol|Testosterone|Vincristine	25.02	32
PPP1R3C	5507	Muscular Atrophy	MESH:D009133		Cisplatin|Dexamethasone|Dietary Fats|Quercetin|Resveratrol|Testosterone|Tetracycline|triptolide	25.02	30
CEL	1056	Muscular Atrophy	MESH:D009133		Cisplatin|Cocaine|Dietary Fats|Irinotecan|Quercetin|Resveratrol|Testosterone	25.01	11
GRINA	2907	Muscular Atrophy	MESH:D009133		Amiodarone|Cisplatin|Clofibrate|Cocaine|Dexamethasone|Resveratrol|Vitamin E	25.01	30
ITIH4	3700	Muscular Atrophy	MESH:D009133		Amiodarone|Cisplatin|Clofibrate|Dexamethasone|Dietary Fats|triptolide|Zidovudine	25.01	29
MATN2	4147	Muscular Atrophy	MESH:D009133		Arsenic Trioxide|Cisplatin|Dexamethasone|Dietary Fats|Irinotecan|Rifampin|Vincristine	25.01	31
PPM1B	5495	Muscular Atrophy	MESH:D009133		Amiodarone|Cisplatin|Clofibrate|Dexamethasone|Dietary Fats|Nicotine|Resveratrol	25.01	30
RHOQ	23433	Muscular Atrophy	MESH:D009133		Arsenic Trioxide|Cisplatin|Clofibrate|Dexamethasone|Resveratrol|Vincristine|Vitamin E	25.01	33
CSTA	1475	Muscular Atrophy	MESH:D009133		Arsenic Trioxide|Cisplatin|Dexamethasone|Quercetin|Resveratrol|Testosterone|Vincristine	25.00	33
BTG1	694	Muscular Atrophy	MESH:D009133		Arsenic Trioxide|Cisplatin|Clofibrate|Colchicine|Dexamethasone|Quercetin|Resveratrol|Vincristine	24.98	34
NEFH	4744	Muscular Atrophy	MESH:D009133		2,5-hexanedione|Amiodarone|Cisplatin|Clofibrate|Cocaine|Dietary Fats|Resveratrol|Tetracycline	24.98	11
PRDX3	10935	Muscular Atrophy	MESH:D009133		Air Pollutants, Occupational|Amiodarone|Arsenic Trioxide|Clofibrate|Dexamethasone|Dietary Fats|Nicotine|Quercetin	24.98	27
HSD3B	111785	Muscular Atrophy	MESH:D009133		AKT activator SC79|Clofibrate|Nicotine|Quercetin|Simvastatin|Taurine	24.96	6
TAPBP	6892	Muscular Atrophy	MESH:D009133		Air Pollutants, Occupational|Arsenic Trioxide|Cisplatin|Clofibrate|Dietary Fats|Resveratrol|triptolide	24.95	10
CYP8B1	1582	Muscular Atrophy	MESH:D009133		Clofibrate|Dexamethasone|Dietary Fats|Quercetin|Resveratrol|Rifampin|Tetracycline|triptolide	24.94	29
ITGB3	3690	Muscular Atrophy	MESH:D009133		Arsenic Trioxide|Cisplatin|Cocaine|Deferoxamine|Dietary Fats|Nicotine|Quercetin|Resveratrol	24.94	10
RPA3	6119	Muscular Atrophy	MESH:D009133		Arsenic Trioxide|Cisplatin|Dexamethasone|Dietary Fats|Quercetin|Resveratrol|Vitamin E	24.94	29
CCDC15	80071	Muscular Atrophy	MESH:D009133		Cisplatin|Dietary Fats|Quercetin|Resveratrol|Testosterone|triptolide	24.93	10
H2BC6	8344	Muscular Atrophy	MESH:D009133		Amiodarone|Cisplatin|Dietary Fats|Resveratrol|triptolide|Vincristine	24.93	12
MNDA	4332	Muscular Atrophy	MESH:D009133		Air Pollutants, Occupational|Clofibrate|Dietary Fats|Resveratrol|Testosterone|Zidovudine	24.93	11
NUDT18	79873	Muscular Atrophy	MESH:D009133		Air Pollutants, Occupational|Arsenic Trioxide|Cisplatin|Dietary Fats|Testosterone|Vitamin E	24.93	9
RNF34	80196	Muscular Atrophy	MESH:D009133		Arsenic Trioxide|Cisplatin|Irinotecan|Quercetin|Resveratrol|Vincristine	24.93	12
CTSC	1075	Muscular Atrophy	MESH:D009133		Arsenic Trioxide|Cisplatin|Clofibrate|Dexamethasone|Dietary Fats|Mifepristone|Quercetin|Testosterone	24.90	27
FABP3	2170	Muscular Atrophy	MESH:D009133		Arsenic Trioxide|Cisplatin|Clofibrate|Dexamethasone|Dietary Fats|Resveratrol|Testosterone|Vitamin E	24.90	31
GPAM	57678	Muscular Atrophy	MESH:D009133		Air Pollutants, Occupational|Amiodarone|Clofibrate|Dexamethasone|Dietary Fats|Quercetin|Resveratrol|Testosterone	24.90	29
MET	4233	Muscular Atrophy	MESH:D009133		Arsenic Trioxide|Cisplatin|Cocaine|Methylprednisolone|Mifepristone|Prednisolone|Quercetin|Resveratrol|Testosterone	24.90	21
RAI14	26064	Muscular Atrophy	MESH:D009133		Cisplatin|Cocaine|Dexamethasone|Dietary Fats|Quercetin|Testosterone|Vitamin E	24.88	27
DNAJA1	3301	Muscular Atrophy	MESH:D009133		Arsenic Trioxide|Cisplatin|Clofibrate|Dexamethasone|Nicotine|Quercetin|Resveratrol|Rifampin	24.86	31
HSPE1	3336	Muscular Atrophy	MESH:D009133		Cisplatin|Clofibrate|Dexamethasone|Dietary Fats|Nicotine|Quercetin|Resveratrol|Rifampin	24.86	30
PRDX6	9588	Muscular Atrophy	MESH:D009133		Amiodarone|Cisplatin|Clofibrate|Dexamethasone|Dietary Fats|Quercetin|Resveratrol|Testosterone	24.86	30
ATP5F1E	514	Muscular Atrophy	MESH:D009133		Amiodarone|Clofibrate|Cocaine|Dexamethasone|Nicotine|Resveratrol|triptolide	24.83	29
COX5A	9377	Muscular Atrophy	MESH:D009133		Arsenic Trioxide|Clofibrate|Cocaine|Dietary Fats|Quercetin|Resveratrol|Zidovudine	24.83	9
ERBB4	2066	Muscular Atrophy	MESH:D009133		Arsenic Trioxide|Dexamethasone|Irinotecan|Mifepristone|Quercetin|Resveratrol|Testosterone	24.83	28
NCOA2	10499	Muscular Atrophy	MESH:D009133		Arsenic Trioxide|Colchicine|Dexamethasone|Mifepristone|Quercetin|Resveratrol|Rifampin|Vitamin E	24.83	29
SNAPC5	10302	Muscular Atrophy	MESH:D009133		Amiodarone|Arsenic Trioxide|Dexamethasone|Resveratrol|Taurine|Tetracycline	24.83	27
TBC1D4	9882	Muscular Atrophy	MESH:D009133		Cisplatin|Colchicine|Dietary Fats|Quercetin|Testosterone|Vincristine|Vitamin E	24.83	12
CST3	1471	Muscular Atrophy	MESH:D009133		Arsenic Trioxide|Cisplatin|Dexamethasone|Dietary Fats|Nicotine|Resveratrol|Testosterone|Vitamin E	24.79	31
LEF1	51176	Muscular Atrophy	MESH:D009133		Air Pollutants, Occupational|Dexamethasone|Dietary Fats|Hydrocortisone|Quercetin|Resveratrol|Simvastatin|Zidovudine	24.79	30
PRLR	5618	Muscular Atrophy	MESH:D009133		Chloroquine|Dexamethasone|Dietary Fats|Irinotecan|Mifepristone|Prednisolone|Testosterone|Vincristine	24.79	35
TIPARP	25976	Muscular Atrophy	MESH:D009133		Air Pollutants, Occupational|Arsenic Trioxide|Cisplatin|Dexamethasone|Mifepristone|Nicotine|Resveratrol|Testosterone	24.79	30
EPOR	2057	Muscular Atrophy	MESH:D009133		Arsenic Trioxide|Cisplatin|Clofibrate|Resveratrol|Simvastatin|Vincristine|Zidovudine	24.77	14
NUDT7	283927	Muscular Atrophy	MESH:D009133		Air Pollutants, Occupational|Arsenic Trioxide|Cisplatin|Dietary Fats|Resveratrol|triptolide|Vincristine	24.77	13
SF1	7536	Muscular Atrophy	MESH:D009133		Cisplatin|Dexamethasone|Dietary Fats|Hydrocortisone|Mifepristone|Resveratrol|Vitamin E	24.77	29
GGH	8836	Muscular Atrophy	MESH:D009133		Amiodarone|Arsenic Trioxide|Cisplatin|Clofibrate|Quercetin|Resveratrol|Testosterone	24.76	12
SEC31A	22872	Muscular Atrophy	MESH:D009133		Cisplatin|Clofibrate|Irinotecan|Quercetin|Resveratrol|Testosterone|Vitamin E	24.76	12
DNMT3B	1789	Muscular Atrophy	MESH:D009133		Arsenic Trioxide|Cisplatin|Cocaine|Deferoxamine|Dexamethasone|Dietary Fats|Resveratrol|Testosterone	24.75	31
FST	10468	Muscular Atrophy	MESH:D009133	therapeutic	Arsenic Trioxide|Cisplatin|Dexamethasone|Dietary Fats|Resveratrol|Simvastatin|Testosterone|Vitamin E	24.75	31
ADRB2	154	Muscular Atrophy	MESH:D009133		Amiodarone|Cisplatin|Clenbuterol|Clofibrate|Dexamethasone|Dietary Fats|Mifepristone|Nicotine|Vincristine	24.74	31
MIR20A	406982	Muscular Atrophy	MESH:D009133		2,5-hexanedione|Cisplatin|Colchicine|Dexamethasone|Resveratrol|Testosterone	24.72	29
MIR23A	407010	Muscular Atrophy	MESH:D009133		Arsenic Trioxide|Cisplatin|Dietary Fats|Mifepristone|Resveratrol|Testosterone	24.71	12
NES	10763	Muscular Atrophy	MESH:D009133		Amiodarone|Arsenic Trioxide|Cisplatin|Deferoxamine|Dexamethasone|Quercetin|Resveratrol|Tetracycline	24.71	31
PKMYT1	9088	Muscular Atrophy	MESH:D009133		Arsenic Trioxide|Cisplatin|Quercetin|Resveratrol|Simvastatin|Testosterone|Zidovudine	24.71	13
TSPO	706	Muscular Atrophy	MESH:D009133		Cisplatin|Clofibrate|Deferoxamine|Dietary Fats|Mifepristone|Nicotine|Resveratrol|Tetracycline	24.71	12
PRIM2	5558	Muscular Atrophy	MESH:D009133		Amiodarone|Cisplatin|Clofibrate|Dexamethasone|Dietary Fats|Resveratrol|Testosterone	24.70	30
ECI2	10455	Muscular Atrophy	MESH:D009133		Amiodarone|Cisplatin|Clofibrate|Cocaine|Dexamethasone|Quercetin|Resveratrol	24.65	30
H2AC6	8334	Muscular Atrophy	MESH:D009133		Cisplatin|Dietary Fats|Irinotecan|Quercetin|Resveratrol|triptolide|Vincristine	24.65	12
PRKAB1	5564	Muscular Atrophy	MESH:D009133		Cisplatin|Clofibrate|Colchicine|Dexamethasone|Nicotine|Quercetin|Testosterone	24.65	28
PSMB6	5694	Muscular Atrophy	MESH:D009133		Air Pollutants, Occupational|Arsenic Trioxide|Cisplatin|Clofibrate|Nicotine|Resveratrol|Vitamin E	24.65	10
STAT4	6775	Muscular Atrophy	MESH:D009133		Arsenic Trioxide|Cisplatin|Dexamethasone|Methylprednisolone|Prednisolone|Quercetin|Resveratrol	24.65	37
HLA-G	3135	Muscular Atrophy	MESH:D009133		Arsenic Trioxide|Ciprofloxacin|Cisplatin|Mifepristone|Rifampin|Vitamin E	24.63	8
NEU2	4759	Muscular Atrophy	MESH:D009133		Amiodarone|Arsenic Trioxide|Clofibrate|Dexamethasone|Dietary Fats|Testosterone	24.61	26
CES2	8824	Muscular Atrophy	MESH:D009133		Amiodarone|Cisplatin|Clofibrate|Cocaine|Dexamethasone|Irinotecan|Quercetin|Rifampin	24.60	29
EEF2	1938	Muscular Atrophy	MESH:D009133		Arsenic Trioxide|Cisplatin|Clofibrate|Dexamethasone|Dietary Fats|Nicotine|Resveratrol|Vitamin E	24.60	31
DTYMK	1841	Muscular Atrophy	MESH:D009133		Arsenic Trioxide|Cisplatin|Dexamethasone|Nicotine|Resveratrol|Testosterone|Zidovudine	24.59	31
FKBP11	51303	Muscular Atrophy	MESH:D009133		Amiodarone|Arsenic Trioxide|Clofibrate|Dexamethasone|Resveratrol|Testosterone|triptolide	24.59	29
ND1	4535	Muscular Atrophy	MESH:D009133		Cisplatin|Clofibrate|Deferoxamine|Quercetin|Resveratrol|triptolide|Zidovudine	24.59	11
AKR1C3	8644	Muscular Atrophy	MESH:D009133		Air Pollutants, Occupational|Arsenic Trioxide|Cisplatin|Dexamethasone|Hydrocortisone|Quercetin|Resveratrol|Simvastatin|Testosterone	24.55	32
RECK	8434	Muscular Atrophy	MESH:D009133		Cisplatin|Cocaine|Dexamethasone|Dietary Fats|Irinotecan|Quercetin|Resveratrol	24.53	29
TFEB	7942	Muscular Atrophy	MESH:D009133		Amiodarone|Arsenic Trioxide|Cisplatin|Dexamethasone|Dietary Fats|Vitamin E|Zidovudine	24.53	29
CD74	972	Muscular Atrophy	MESH:D009133		Arsenic Trioxide|Clofibrate|Cocaine|Dexamethasone|Dietary Fats|Quercetin|Resveratrol|Testosterone	24.52	29
GATA3	2625	Muscular Atrophy	MESH:D009133		Air Pollutants, Occupational|Arsenic Trioxide|Cisplatin|Dexamethasone|Dietary Fats|Irinotecan|Resveratrol|Testosterone	24.52	31
HLA-DRA	3122	Muscular Atrophy	MESH:D009133		Arsenic Trioxide|Clofibrate|Dexamethasone|Nicotine|Simvastatin|Vitamin E	24.52	26
MIR27B	407019	Muscular Atrophy	MESH:D009133		2,5-hexanedione|Air Pollutants, Occupational|Arsenic Trioxide|Cisplatin|Quercetin|Resveratrol	24.52	9
CBS	875	Muscular Atrophy	MESH:D009133		Cisplatin|Dietary Fats|Quercetin|Resveratrol|Simvastatin|Testosterone|Tetracycline|Vitamin B 12	24.49	12
PDE4B	5142	Muscular Atrophy	MESH:D009133		Arsenic Trioxide|Cisplatin|Dietary Fats|Irinotecan|Simvastatin|Testosterone|Tetracycline|Vincristine	24.49	14
CACNA1H	8912	Muscular Atrophy	MESH:D009133		Air Pollutants, Occupational|Cisplatin|Deferoxamine|Dietary Fats|Nicotine|Simvastatin|Vincristine	24.48	11
AMACR	23600	Muscular Atrophy	MESH:D009133		Arsenic Trioxide|Cisplatin|Clofibrate|Quercetin|Testosterone|Tetracycline|triptolide	24.47	10
ATP5MC1	516	Muscular Atrophy	MESH:D009133		Arsenic Trioxide|Cisplatin|Clofibrate|Dexamethasone|Dietary Fats|Quercetin|Resveratrol	24.47	29
RAB30	27314	Muscular Atrophy	MESH:D009133		Air Pollutants, Occupational|Amiodarone|Cisplatin|Clofibrate|Dietary Fats|Resveratrol|Tetracycline	24.47	10
RPS27	6232	Muscular Atrophy	MESH:D009133		Arsenic Trioxide|Cisplatin|Clofibrate|Dexamethasone|Dietary Fats|Testosterone|Vitamin E	24.47	28
CENPF	1063	Muscular Atrophy	MESH:D009133		Cisplatin|Dexamethasone|Dietary Fats|Irinotecan|Quercetin|Resveratrol|Testosterone|Vincristine	24.45	33
TNFAIP6	7130	Muscular Atrophy	MESH:D009133		Arsenic Trioxide|Cisplatin|Clofibrate|Deferoxamine|Dexamethasone|Irinotecan|Resveratrol|Vincristine	24.45	34
ITGAX	3687	Muscular Atrophy	MESH:D009133		Arsenic Trioxide|Cisplatin|Dexamethasone|Dietary Fats|Irinotecan|Quercetin|Testosterone	24.42	27
UGP2	7360	Muscular Atrophy	MESH:D009133		Air Pollutants, Occupational|Cisplatin|Clofibrate|Dexamethasone|Nicotine|Quercetin|Resveratrol	24.42	30
GCH1	2643	Muscular Atrophy	MESH:D009133		Cisplatin|Clofibrate|Colchicine|Dexamethasone|Dietary Fats|Nicotine|Resveratrol|Testosterone	24.41	31
UCP3	7352	Muscular Atrophy	MESH:D009133		Cisplatin|Clofibrate|Dexamethasone|Dietary Fats|Quercetin|Resveratrol|Testosterone	24.41	29
CYP7B1	9420	Muscular Atrophy	MESH:D009133		Amiodarone|Arsenic Trioxide|Clofibrate|Dexamethasone|Dietary Fats|Resveratrol|Testosterone|Tetracycline	24.37	30
APLP2	334	Muscular Atrophy	MESH:D009133		Air Pollutants, Occupational|Arsenic Trioxide|Cisplatin|Dexamethasone|Resveratrol|Testosterone|Vitamin E	24.36	30
APOM	55937	Muscular Atrophy	MESH:D009133		Clofibrate|Dexamethasone|Dietary Fats|Quercetin|Resveratrol|Simvastatin|Vitamin E	24.36	28
ATP6V1A	523	Muscular Atrophy	MESH:D009133		Air Pollutants, Occupational|Amiodarone|Arsenic Trioxide|Cisplatin|Clofibrate|Dietary Fats|Resveratrol	24.36	10
C1R	715	Muscular Atrophy	MESH:D009133		Arsenic Trioxide|Cisplatin|Dexamethasone|Dietary Fats|Nicotine|Testosterone|Zidovudine	24.36	29
CASP10	843	Muscular Atrophy	MESH:D009133		Air Pollutants, Occupational|Arsenic Trioxide|Cisplatin|Dexamethasone|Quercetin|Resveratrol|Testosterone	24.36	30
EEF1A2	1917	Muscular Atrophy	MESH:D009133		Arsenic Trioxide|Cisplatin|Cocaine|Dexamethasone|Quercetin|Resveratrol|Vitamin E	24.36	30
HSDL2	84263	Muscular Atrophy	MESH:D009133		Amiodarone|Cisplatin|Clofibrate|Dexamethasone|Dietary Fats|Resveratrol|Testosterone	24.36	30
PPP1CA	5499	Muscular Atrophy	MESH:D009133		Arsenic Trioxide|Cocaine|Colchicine|Dexamethasone|Dietary Fats|Resveratrol|Vitamin E	24.36	29
RGS1	5996	Muscular Atrophy	MESH:D009133		Air Pollutants, Occupational|Cisplatin|Dietary Fats|Irinotecan|Nicotine|Quercetin|Vincristine	24.36	10
STK17B	9262	Muscular Atrophy	MESH:D009133		Arsenic Trioxide|Cisplatin|Dexamethasone|Dietary Fats|Quercetin|Resveratrol|Testosterone	24.36	29
CITED2	10370	Muscular Atrophy	MESH:D009133	therapeutic	Air Pollutants, Occupational|Arsenic Trioxide|Cisplatin|Clofibrate|Dexamethasone|Dietary Fats|Quercetin|Testosterone	24.34	28
BAK1	578	Muscular Atrophy	MESH:D009133		Arsenic Trioxide|Cisplatin|Deferoxamine|Dexamethasone|Melphalan|Quercetin|Resveratrol|triptolide|Vincristine	24.32	35
FGL2	10875	Muscular Atrophy	MESH:D009133		Air Pollutants, Occupational|Arsenic Trioxide|Dexamethasone|Dietary Fats|Irinotecan|Quercetin|Zidovudine	24.31	27
GUCY1B1	2983	Muscular Atrophy	MESH:D009133		Amiodarone|Cisplatin|Cocaine|Dexamethasone|Dietary Fats|Vitamin B 12|Zidovudine	24.31	29
MAL	4118	Muscular Atrophy	MESH:D009133		Cisplatin|Clofibrate|Dexamethasone|Dietary Fats|Irinotecan|Testosterone|Tetracycline	24.31	28
MAST3	23031	Muscular Atrophy	MESH:D009133		Cisplatin|Clofibrate|Dexamethasone|Dietary Fats|Resveratrol|triptolide	24.31	29
MCMBP	79892	Muscular Atrophy	MESH:D009133		Air Pollutants, Occupational|Cisplatin|Dexamethasone|Resveratrol|Testosterone|Vincristine	24.31	32
XPA	7507	Muscular Atrophy	MESH:D009133		Arsenic Trioxide|Cisplatin|Dexamethasone|Irinotecan|Resveratrol|Testosterone|Zidovudine	24.31	31
ANKRD12	23253	Muscular Atrophy	MESH:D009133		Arsenic Trioxide|Cisplatin|Dexamethasone|Dietary Fats|Quercetin|Testosterone|Vitamin E	24.30	27
ARID1A	8289	Muscular Atrophy	MESH:D009133		Arsenic Trioxide|Cisplatin|Clofibrate|Nicotine|Quercetin|Resveratrol|triptolide	24.30	10
CBX5	23468	Muscular Atrophy	MESH:D009133		Cisplatin|Dietary Fats|Nicotine|Quercetin|Resveratrol|Vincristine|Vitamin E	24.30	12
CRIP1	1396	Muscular Atrophy	MESH:D009133		Amiodarone|Arsenic Trioxide|Cisplatin|Dexamethasone|Dietary Fats|Resveratrol|Tetracycline	24.30	30
DDC	1644	Muscular Atrophy	MESH:D009133		Amiodarone|Cisplatin|Clofibrate|Dexamethasone|Quercetin|Resveratrol|Testosterone|Tetracycline	24.30	31
HMGB2	3148	Muscular Atrophy	MESH:D009133		Amiodarone|Arsenic Trioxide|Cisplatin|Dexamethasone|Dietary Fats|Quercetin|Resveratrol|Testosterone	24.30	30
HP	3240	Muscular Atrophy	MESH:D009133		Cisplatin|Clofibrate|Dexamethasone|Dietary Fats|Quercetin|Resveratrol|Testosterone|triptolide	24.30	30
KRT23	25984	Muscular Atrophy	MESH:D009133		Amiodarone|Cisplatin|Clofibrate|Dietary Fats|Quercetin|Testosterone|Vincristine	24.30	12
BAG3	9531	Muscular Atrophy	MESH:D009133		Amiodarone|Arsenic Trioxide|Cisplatin|Clofibrate|Cocaine|Dietary Fats|Resveratrol|triptolide	24.27	11
CXCL9	4283	Muscular Atrophy	MESH:D009133		Arsenic Trioxide|Chloroquine|Cocaine|Dexamethasone|Dietary Fats|Resveratrol|Testosterone|Vincristine	24.27	34
FGB	2244	Muscular Atrophy	MESH:D009133		Cisplatin|Clofibrate|Dexamethasone|Dietary Fats|Hydrocortisone|Quercetin|Tetracycline|triptolide	24.27	28
CALB1	793	Muscular Atrophy	MESH:D009133		Cisplatin|Dexamethasone|Dietary Fats|Nicotine|Quercetin|Simvastatin|Testosterone	24.25	27
CALU	813	Muscular Atrophy	MESH:D009133		Dexamethasone|Dietary Fats|Resveratrol|Testosterone|Tetracycline|Vincristine|Vitamin E	24.25	32
CDK5	1020	Muscular Atrophy	MESH:D009133		Arsenic Trioxide|Cisplatin|Clofibrate|Cocaine|Colchicine|Resveratrol|Simvastatin	24.25	10
IVNS1ABP	10625	Muscular Atrophy	MESH:D009133		Air Pollutants, Occupational|Amiodarone|Clofibrate|Dietary Fats|Quercetin|Resveratrol|Vincristine	24.25	11
MKNK2	2872	Muscular Atrophy	MESH:D009133		Arsenic Trioxide|Cisplatin|Clofibrate|Dexamethasone|Quercetin|Resveratrol|Vincristine	24.25	33
ORC1	4998	Muscular Atrophy	MESH:D009133		Cisplatin|Dexamethasone|Irinotecan|Quercetin|Resveratrol|Testosterone|triptolide	24.25	30
SLC7A8	23428	Muscular Atrophy	MESH:D009133		Arsenic Trioxide|Cisplatin|Dexamethasone|Dietary Fats|Prednisolone|Testosterone|Zidovudine	24.25	33
TXN2	25828	Muscular Atrophy	MESH:D009133		Air Pollutants, Occupational|Arsenic Trioxide|Cisplatin|Clofibrate|Cocaine|Quercetin|Resveratrol	24.25	10
UBE2I	7329	Muscular Atrophy	MESH:D009133		Arsenic Trioxide|Clofibrate|Cocaine|Dexamethasone|Nicotine|Rifampin|Vincristine	24.25	30
CYP2B1	24300	Muscular Atrophy	MESH:D009133		Clofibrate|Dexamethasone|Dietary Fats|Hydrocortisone|Mifepristone|Nicotine|Resveratrol|Testosterone|triptolide	24.24	30
AOX1	316	Muscular Atrophy	MESH:D009133		Cisplatin|Dexamethasone|Dietary Fats|Methylprednisolone|Prednisolone|Quercetin|Resveratrol|Testosterone	24.23	36
CASKIN2	57513	Muscular Atrophy	MESH:D009133		Amiodarone|Arsenic Trioxide|Cisplatin|Quercetin|Resveratrol|Testosterone	24.21	11
ZMYM6	9204	Muscular Atrophy	MESH:D009133		Cisplatin|Clofibrate|Dexamethasone|Quercetin|Testosterone|triptolide	24.21	27
ADAMTS5	11096	Muscular Atrophy	MESH:D009133		Arsenic Trioxide|Chromium|Cisplatin|Dexamethasone|Dietary Fats|Testosterone|Vitamin E	24.20	28
MPST	4357	Muscular Atrophy	MESH:D009133		Air Pollutants, Occupational|Cisplatin|Clofibrate|Irinotecan|Resveratrol|Testosterone|Vitamin E	24.20	12
MT1G	4495	Muscular Atrophy	MESH:D009133		Amiodarone|Arsenic Trioxide|Cisplatin|Dexamethasone|Quercetin|Vincristine|Zidovudine	24.20	32
PLN	5350	Muscular Atrophy	MESH:D009133		Cisplatin|Dexamethasone|Dietary Fats|Hydrocortisone|Mifepristone|Quercetin|Resveratrol	24.20	28
RYR2	6262	Muscular Atrophy	MESH:D009133		Arsenic Trioxide|Cocaine|Dexamethasone|Mifepristone|Nicotine|Resveratrol|Simvastatin	24.20	28
TLR1	7096	Muscular Atrophy	MESH:D009133		Air Pollutants, Occupational|Chloroquine|Cisplatin|Dexamethasone|Resveratrol|Rifampin|Testosterone	24.20	31
IRF9	10379	Muscular Atrophy	MESH:D009133		Clofibrate|Cocaine|Dexamethasone|Dietary Fats|Nicotine|Resveratrol|Vitamin E	24.19	29
MAPK13	5603	Muscular Atrophy	MESH:D009133		Arsenic Trioxide|Cisplatin|Dexamethasone|Irinotecan|Nicotine|Quercetin|Resveratrol	24.19	30
RARRES1	5918	Muscular Atrophy	MESH:D009133		Cisplatin|Clofibrate|Dexamethasone|Dietary Fats|Irinotecan|Resveratrol|Testosterone	24.19	30
SLC13A3	64849	Muscular Atrophy	MESH:D009133		Cisplatin|Dexamethasone|Dietary Fats|Quercetin|Testosterone|triptolide|Zidovudine	24.19	28
TKFC	26007	Muscular Atrophy	MESH:D009133		Amiodarone|Cisplatin|Clofibrate|Dietary Fats|Quercetin|Testosterone|triptolide	24.19	9
ATP1A1	476	Muscular Atrophy	MESH:D009133		Amiodarone|Chloroquine|Cisplatin|Clofibrate|Cocaine|Dietary Fats|Quercetin|Resveratrol	24.16	11
CYP3A2	266682	Muscular Atrophy	MESH:D009133		Dexamethasone|Dietary Fats|Hydrocortisone|Nicotine|Quercetin|Rifampin|Testosterone|triptolide	24.16	27
PTTG1	9232	Muscular Atrophy	MESH:D009133		Arsenic Trioxide|Chromium|Cisplatin|Irinotecan|Quercetin|Resveratrol|Testosterone|triptolide	24.16	13
RIPK2	8767	Muscular Atrophy	MESH:D009133		Cisplatin|Methylprednisolone|Prednisolone|Quercetin|triptolide|Vincristine|Zidovudine	24.15	19
APLN	8862	Muscular Atrophy	MESH:D009133		Colchicine|Dexamethasone|Dietary Fats|Quercetin|Resveratrol|Testosterone|Vincristine	24.14	31
CDCA7	83879	Muscular Atrophy	MESH:D009133		Cisplatin|Clofibrate|Dexamethasone|Dietary Fats|Resveratrol|Testosterone|Vincristine	24.14	33
CFI	3426	Muscular Atrophy	MESH:D009133		Amiodarone|Arsenic Trioxide|Cisplatin|Clofibrate|Dietary Fats|Quercetin|Testosterone	24.14	9
EHMT2	10919	Muscular Atrophy	MESH:D009133		Arsenic Trioxide|Cisplatin|Clofibrate|Cocaine|Deferoxamine|Dietary Fats|Testosterone	24.14	10
GHRL	51738	Muscular Atrophy	MESH:D009133		Cisplatin|Dexamethasone|Dietary Fats|Hydrocortisone|Quercetin|Resveratrol|Testosterone	24.14	29
RAMP1	10267	Muscular Atrophy	MESH:D009133		Clofibrate|Dexamethasone|Dietary Fats|Irinotecan|Nicotine|Quercetin|Testosterone	24.14	26
RPL17	6139	Muscular Atrophy	MESH:D009133		Amiodarone|Arsenic Trioxide|Clofibrate|Dexamethasone|Dietary Fats|Resveratrol|Vincristine	24.14	32
FGFR1	2260	Muscular Atrophy	MESH:D009133		Arsenic Trioxide|Cisplatin|Cocaine|Dexamethasone|Dietary Fats|Resveratrol|Taurine|Testosterone	24.12	30
CCDC28B	79140	Muscular Atrophy	MESH:D009133		Arsenic Trioxide|Cisplatin|Clofibrate|Dexamethasone|Dietary Fats|Resveratrol	24.11	29
FOXRED2	80020	Muscular Atrophy	MESH:D009133		Arsenic Trioxide|Cisplatin|Dexamethasone|Dietary Fats|Resveratrol|Testosterone	24.11	29
MED23	9439	Muscular Atrophy	MESH:D009133		Arsenic Trioxide|Cisplatin|Dexamethasone|Resveratrol|Testosterone|triptolide	24.11	29
MYBPH	4608	Muscular Atrophy	MESH:D009133		Arsenic Trioxide|Cisplatin|Dietary Fats|Resveratrol|Simvastatin|Testosterone	24.11	11
HILPDA	29923	Muscular Atrophy	MESH:D009133		Arsenic Trioxide|Cisplatin|Clofibrate|Dexamethasone|Methylprednisolone|Quercetin|Vincristine	24.09	34
MTR	4548	Muscular Atrophy	MESH:D009133		Arsenic Trioxide|Cisplatin|Dexamethasone|Dietary Fats|Quercetin|Resveratrol|Vitamin B 12	24.09	29
RBL1	5933	Muscular Atrophy	MESH:D009133		Arsenic Trioxide|Irinotecan|Nicotine|Quercetin|Testosterone|Vincristine|Zidovudine	24.09	13
FDX1	2230	Muscular Atrophy	MESH:D009133		Cisplatin|Clofibrate|Dexamethasone|Quercetin|Resveratrol|Testosterone|Tetracycline	24.08	30
MERTK	10461	Muscular Atrophy	MESH:D009133		Arsenic Trioxide|Cisplatin|Clofibrate|Dexamethasone|Dietary Fats|Simvastatin|Testosterone	24.08	28
SYNE1	23345	Muscular Atrophy	MESH:D009133		Cisplatin|Clofibrate|Cocaine|Dexamethasone|Nicotine|Resveratrol|Testosterone	24.08	30
EP300	2033	Muscular Atrophy	MESH:D009133		Arsenic Trioxide|Chromium|Cisplatin|Dexamethasone|Irinotecan|Mifepristone|Quercetin|Resveratrol	24.05	30
IRF1	3659	Muscular Atrophy	MESH:D009133		Amiodarone|Arsenic Trioxide|Cisplatin|Clofibrate|Dexamethasone|Resveratrol|Simvastatin|Vincristine	24.05	34
AS3MT	57412	Muscular Atrophy	MESH:D009133		Arsenic Trioxide|Cisplatin|Cocaine|Dietary Fats|Irinotecan|Testosterone|Vitamin B 12	24.04	10
PTPRK	5796	Muscular Atrophy	MESH:D009133		Cisplatin|Clofibrate|Mifepristone|Quercetin|Taurine|Testosterone|Vincristine	24.04	14
CACNA2D1	781	Muscular Atrophy	MESH:D009133		Arsenic Trioxide|Cisplatin|Dexamethasone|Nicotine|Resveratrol|Testosterone|Tetracycline	24.03	30
CSAD	51380	Muscular Atrophy	MESH:D009133		Clofibrate|Cocaine|Dexamethasone|Dietary Fats|Quercetin|Testosterone|Vincristine	24.03	29
NDUFA4L2	56901	Muscular Atrophy	MESH:D009133		Cisplatin|Dexamethasone|Dietary Fats|Methylprednisolone|Prednisolone|Resveratrol	24.03	36
PFKFB4	5210	Muscular Atrophy	MESH:D009133		Arsenic Trioxide|Cisplatin|Deferoxamine|Dexamethasone|Quercetin|Testosterone|Vincristine	24.03	31
SLC25A16	8034	Muscular Atrophy	MESH:D009133		Clofibrate|Dexamethasone|Quercetin|Testosterone|Vitamin E|Zidovudine	24.03	27
AIF1	199	Muscular Atrophy	MESH:D009133		2,5-hexanedione|Arsenic Trioxide|Cisplatin|Colchicine|Dietary Fats|Quercetin|Resveratrol|Testosterone	24.02	12
LGALS1	3956	Muscular Atrophy	MESH:D009133		Arsenic Trioxide|Cisplatin|Dexamethasone|Dietary Fats|Nicotine|Quercetin|Resveratrol|Zidovudine	24.02	31
MYD88	4615	Muscular Atrophy	MESH:D009133		Arsenic Trioxide|Chloroquine|Cisplatin|Clofibrate|Dexamethasone|Dietary Fats|Irinotecan|Quercetin|Resveratrol	23.99	32
AGTR2	186	Muscular Atrophy	MESH:D009133		Clofibrate|Dexamethasone|Dietary Fats|Mifepristone|Nicotine|Taurine|Testosterone	23.98	25
MCM2	4171	Muscular Atrophy	MESH:D009133		Arsenic Trioxide|Chromium|Cisplatin|Dexamethasone|Dietary Fats|Quercetin|Resveratrol|Testosterone	23.98	30
MYLK	4638	Muscular Atrophy	MESH:D009133		Arsenic Trioxide|Cisplatin|Dexamethasone|Dietary Fats|Quercetin|Resveratrol|Testosterone|triptolide	23.98	30
PKP2	5318	Muscular Atrophy	MESH:D009133		Cisplatin|Cocaine|Dietary Fats|Mifepristone|Quercetin|Resveratrol|Testosterone	23.98	12
STX3	6809	Muscular Atrophy	MESH:D009133		Cisplatin|Clofibrate|Dexamethasone|Dietary Fats|Quercetin|Resveratrol|Testosterone	23.98	29
CCNDBP1	23582	Muscular Atrophy	MESH:D009133		Air Pollutants, Occupational|Cisplatin|Clofibrate|Dexamethasone|Dietary Fats|Testosterone	23.93	27
CEP290	80184	Muscular Atrophy	MESH:D009133		Cisplatin|Dexamethasone|Irinotecan|Resveratrol|Testosterone|Vitamin E	23.93	29
MLH1	4292	Muscular Atrophy	MESH:D009133		Air Pollutants, Occupational|Cisplatin|Deferoxamine|Irinotecan|Quercetin|Resveratrol|Vitamin E	23.93	10
CCNG2	901	Muscular Atrophy	MESH:D009133		Arsenic Trioxide|Cisplatin|Dietary Fats|Irinotecan|Nicotine|Prednisolone|Quercetin|Testosterone	23.92	14
FGG	2266	Muscular Atrophy	MESH:D009133		Clofibrate|Dexamethasone|Dietary Fats|Hydrocortisone|Quercetin|Testosterone|triptolide|Vitamin E	23.92	27
OXCT1	5019	Muscular Atrophy	MESH:D009133		Air Pollutants, Occupational|Amiodarone|Cisplatin|Dexamethasone|Dietary Fats|Resveratrol|Testosterone	23.92	30
THRSP	7069	Muscular Atrophy	MESH:D009133		Amiodarone|Clofibrate|Dexamethasone|Dietary Fats|Resveratrol|Testosterone|Tetracycline|triptolide	23.92	30
CBR1	873	Muscular Atrophy	MESH:D009133		Amiodarone|Arsenic Trioxide|Cisplatin|Clofibrate|Dexamethasone|Quercetin|Resveratrol|Testosterone	23.91	31
SLC16A1	6566	Muscular Atrophy	MESH:D009133		Cisplatin|Clofibrate|Dietary Fats|Quercetin|Resveratrol|Testosterone|triptolide|Zidovudine	23.91	13
ENO2	2026	Muscular Atrophy	MESH:D009133		Chloroquine|Cisplatin|Cocaine|Dexamethasone|Dietary Fats|Mifepristone|Resveratrol|Vitamin E	23.88	31
IL7	3574	Muscular Atrophy	MESH:D009133		Cisplatin|Dexamethasone|Dietary Fats|Melphalan|Nicotine|Quercetin|Vincristine	23.88	30
SOX2	6657	Muscular Atrophy	MESH:D009133		Arsenic Trioxide|Ciprofloxacin|Cisplatin|Dexamethasone|Hydrocortisone|Quercetin|Resveratrol|triptolide	23.88	31
GLS2	27165	Muscular Atrophy	MESH:D009133		Amiodarone|Arsenic Trioxide|Cisplatin|Dietary Fats|Quercetin|Resveratrol|Tetracycline	23.87	9
MIR760	100126348	Muscular Atrophy	MESH:D009133		2,5-hexanedione|Cisplatin|Quercetin|Resveratrol|Testosterone	23.86	10
ZNF225	7768	Muscular Atrophy	MESH:D009133		Amiodarone|Dexamethasone|Quercetin|Resveratrol|Vincristine	23.86	30
HLA-F	3134	Muscular Atrophy	MESH:D009133		Arsenic Trioxide|Cisplatin|Mifepristone|Nicotine|Resveratrol|Simvastatin	23.85	10
IRS2	8660	Muscular Atrophy	MESH:D009133		Cisplatin|Cocaine|Dexamethasone|Dietary Fats|Quercetin|Resveratrol|Testosterone|Vitamin B 12	23.85	30
SLC19A3	80704	Muscular Atrophy	MESH:D009133		Chloroquine|Cisplatin|Deferoxamine|Quercetin|Testosterone|Zidovudine	23.85	11
ACP6	51205	Muscular Atrophy	MESH:D009133		Amiodarone|Cisplatin|Clofibrate|Resveratrol|Testosterone|Tetracycline	23.84	11
APOF	319	Muscular Atrophy	MESH:D009133		Clofibrate|Dexamethasone|Quercetin|Simvastatin|Testosterone|Tetracycline	23.84	26
HSPB9	94086	Muscular Atrophy	MESH:D009133		Amiodarone|Cisplatin|Dexamethasone|Quercetin|Resveratrol|Tetracycline	23.84	29
SCLT1	132320	Muscular Atrophy	MESH:D009133		2,5-hexanedione|Cisplatin|Quercetin|Resveratrol|Testosterone|Vincristine	23.84	14
SPIB	6689	Muscular Atrophy	MESH:D009133		Arsenic Trioxide|Cisplatin|Clofibrate|Dietary Fats|Irinotecan|Testosterone	23.84	9
CEP135	9662	Muscular Atrophy	MESH:D009133		Cisplatin|Dexamethasone|Quercetin|Resveratrol|Testosterone|Vincristine	23.83	32
SLC38A4	55089	Muscular Atrophy	MESH:D009133		Dietary Fats|Quercetin|Resveratrol|Simvastatin|Testosterone|triptolide|Zidovudine	23.82	11
APEX1	328	Muscular Atrophy	MESH:D009133		Cisplatin|Clofibrate|Deferoxamine|Dietary Fats|Nicotine|Resveratrol|Tetracycline|Vitamin E	23.81	11
DHCR24	1718	Muscular Atrophy	MESH:D009133		Amiodarone|Cisplatin|Clofibrate|Dexamethasone|Nicotine|Quercetin|Rifampin|Simvastatin	23.81	29
FGF1	2246	Muscular Atrophy	MESH:D009133		Arsenic Trioxide|Chloroquine|Cisplatin|Clofibrate|Dietary Fats|Quercetin|Resveratrol|triptolide	23.81	11
HERPUD1	9709	Muscular Atrophy	MESH:D009133		Amiodarone|Cisplatin|Clofibrate|Dietary Fats|Quercetin|Resveratrol|Testosterone|triptolide	23.78	12
HMGCS2	3158	Muscular Atrophy	MESH:D009133		Cisplatin|Clofibrate|Dexamethasone|Dietary Fats|Quercetin|Resveratrol|Tetracycline|Zidovudine	23.78	31
AHSG	197	Muscular Atrophy	MESH:D009133		2,5-hexanedione|Cisplatin|Clofibrate|Dexamethasone|Dietary Fats|Quercetin|Resveratrol	23.77	29
ALDH1A7	26358	Muscular Atrophy	MESH:D009133		Amiodarone|Arsenic Trioxide|Cisplatin|Clofibrate|Dexamethasone|Dietary Fats|Testosterone	23.77	28
BLM	641	Muscular Atrophy	MESH:D009133		Air Pollutants, Occupational|Cisplatin|Colchicine|Quercetin|Resveratrol|Testosterone|Vincristine	23.77	15
CGA	1081	Muscular Atrophy	MESH:D009133		Amiodarone|Arsenic Trioxide|Dexamethasone|Nicotine|Resveratrol|Taurine|Testosterone	23.77	28
PFKL	5211	Muscular Atrophy	MESH:D009133		Cisplatin|Clofibrate|Cocaine|Dexamethasone|Dietary Fats|Testosterone|Vitamin E	23.77	28
CAPRIN2	65981	Muscular Atrophy	MESH:D009133		Air Pollutants, Occupational|Clofibrate|Dexamethasone|Quercetin|Tubocurarine|Vitamin E	23.76	26
BMP4	652	Muscular Atrophy	MESH:D009133		Cisplatin|Dexamethasone|Nicotine|Quercetin|Resveratrol|Rifampin|Testosterone|Vitamin E	23.75	31
RASSF7	8045	Muscular Atrophy	MESH:D009133		Arsenic Trioxide|Cisplatin|Resveratrol|Testosterone|Vitamin E|Zidovudine	23.75	12
CHPF	79586	Muscular Atrophy	MESH:D009133		Cisplatin|Dietary Fats|Quercetin|Resveratrol|Testosterone|Vitamin E	23.74	10
CYP2A5	13087	Muscular Atrophy	MESH:D009133		Dietary Fats|Nicotine|Resveratrol|Rifampin|Testosterone|Tetracycline|Vitamin E	23.72	11
TPD52L1	7164	Muscular Atrophy	MESH:D009133		Arsenic Trioxide|Cisplatin|Colchicine|Deferoxamine|Resveratrol|Testosterone|Vincristine	23.72	15
VEGFD	2277	Muscular Atrophy	MESH:D009133		Arsenic Trioxide|Cisplatin|Dexamethasone|Dietary Fats|Quercetin|Rifampin|Testosterone	23.72	27
WIPI1	55062	Muscular Atrophy	MESH:D009133		Amiodarone|Cisplatin|Clofibrate|Dietary Fats|Testosterone|Tetracycline|triptolide	23.72	10
ELOVL2	54898	Muscular Atrophy	MESH:D009133		Arsenic Trioxide|Clofibrate|Dexamethasone|Dietary Fats|Resveratrol|Tetracycline|triptolide	23.67	29
ETFA	2108	Muscular Atrophy	MESH:D009133		Arsenic Trioxide|Clofibrate|Cocaine|Dexamethasone|Dietary Fats|Nicotine|Resveratrol	23.67	29
POLE2	5427	Muscular Atrophy	MESH:D009133		Arsenic Trioxide|Cisplatin|Clofibrate|Irinotecan|Quercetin|Resveratrol|Testosterone	23.67	12
REG3G	130120	Muscular Atrophy	MESH:D009133		Arsenic Trioxide|Cocaine|Dietary Fats|Irinotecan|Testosterone|triptolide	23.67	8
RFC3	5983	Muscular Atrophy	MESH:D009133		Arsenic Trioxide|Cisplatin|Dexamethasone|Irinotecan|Quercetin|Resveratrol|Testosterone	23.67	30
VPS41	27072	Muscular Atrophy	MESH:D009133		Air Pollutants, Occupational|Amiodarone|Arsenic Trioxide|Dexamethasone|Nicotine|Tetracycline	23.67	26
H4C16	121504	Muscular Atrophy	MESH:D009133		Arsenic Trioxide|Chromium|Cisplatin|Dexamethasone|Dietary Fats|triptolide	23.66	27
LIN7C	55327	Muscular Atrophy	MESH:D009133		Arsenic Trioxide|Cisplatin|Cocaine|Dietary Fats|Nicotine|Resveratrol	23.66	9
PKN2	5586	Muscular Atrophy	MESH:D009133		Cisplatin|Dexamethasone|Nicotine|Quercetin|Resveratrol|Vitamin E	23.66	29
SARM1	23098	Muscular Atrophy	MESH:D009133		Arsenic Trioxide|Cisplatin|Dietary Fats|Resveratrol|triptolide|Vincristine	23.66	12
TLCD2	727910	Muscular Atrophy	MESH:D009133		Arsenic Trioxide|Cisplatin|Dexamethasone|Dietary Fats|Resveratrol|triptolide	23.66	29
RYK	6259	Muscular Atrophy	MESH:D009133		Arsenic Trioxide|Cisplatin|Dexamethasone|Dietary Fats|Quercetin|Testosterone	23.65	26
TNFRSF12A	51330	Muscular Atrophy	MESH:D009133		Arsenic Trioxide|Cisplatin|Dexamethasone|Dietary Fats|Irinotecan|Quercetin|Testosterone|triptolide	23.64	28
CAVIN2	8436	Muscular Atrophy	MESH:D009133		Air Pollutants, Occupational|Arsenic Trioxide|Cisplatin|Dexamethasone|Dietary Fats|Quercetin|Resveratrol	23.62	29
GLIPR1	11010	Muscular Atrophy	MESH:D009133		Arsenic Trioxide|Cisplatin|Nicotine|Quercetin|Resveratrol|Testosterone|Vincristine	23.62	15
KAT2B	8850	Muscular Atrophy	MESH:D009133		Arsenic Trioxide|Cisplatin|Dexamethasone|Irinotecan|Quercetin|Resveratrol|Vincristine	23.62	33
RPS6KA3	6197	Muscular Atrophy	MESH:D009133		Arsenic Trioxide|Cisplatin|Cocaine|Quercetin|Resveratrol|Testosterone|triptolide	23.62	12
THRB	7068	Muscular Atrophy	MESH:D009133		Amiodarone|Arsenic Trioxide|Cisplatin|Colchicine|Dexamethasone|Mifepristone|Resveratrol|Taurine|Testosterone	23.62	30
INHBA	3624	Muscular Atrophy	MESH:D009133		Amiodarone|Arsenic Trioxide|Cisplatin|Dexamethasone|Dietary Fats|Mifepristone|Resveratrol|Testosterone	23.61	30
ITGB2	3689	Muscular Atrophy	MESH:D009133		Arsenic Trioxide|Cisplatin|Dexamethasone|Dietary Fats|Quercetin|Resveratrol|Simvastatin|Testosterone	23.61	30
JUND	3727	Muscular Atrophy	MESH:D009133		Air Pollutants, Occupational|Arsenic Trioxide|Cisplatin|Clofibrate|Cocaine|Dietary Fats|Quercetin|Resveratrol	23.61	10
TCRD	110066	Muscular Atrophy	MESH:D009133		Dexamethasone|Dietary Fats|Melphalan|Quercetin	23.60	23
CTNNA1	1495	Muscular Atrophy	MESH:D009133		Amiodarone|Arsenic Trioxide|Cisplatin|Clofibrate|Dietary Fats|Quercetin|Resveratrol	23.57	9
FDXR	2232	Muscular Atrophy	MESH:D009133		Cisplatin|Clofibrate|Colchicine|Dexamethasone|Quercetin|Resveratrol|Zidovudine	23.57	31
GIPC1	10755	Muscular Atrophy	MESH:D009133		Arsenic Trioxide|Cisplatin|Cocaine|Quercetin|Resveratrol|Vitamin E	23.57	9
IQGAP2	10788	Muscular Atrophy	MESH:D009133		Clofibrate|Dexamethasone|Dietary Fats|Quercetin|Resveratrol|Testosterone|Vincristine	23.57	31
NHSL3	57648	Muscular Atrophy	MESH:D009133		Arsenic Trioxide|Dexamethasone|Quercetin|Resveratrol|Testosterone|Vitamin E	23.57	28
ALAD	210	Muscular Atrophy	MESH:D009133		Arsenic Trioxide|Cisplatin|Clofibrate|Dietary Fats|Melphalan|Nicotine|Taurine|Vitamin E	23.52	9
NNT	23530	Muscular Atrophy	MESH:D009133		Amiodarone|Cisplatin|Dexamethasone|Dietary Fats|Testosterone|triptolide|Vincristine	23.52	31
PRIM1	5557	Muscular Atrophy	MESH:D009133		Air Pollutants, Occupational|Cisplatin|Dietary Fats|Resveratrol|Simvastatin|Testosterone|Vincristine	23.52	15
RIGI	23586	Muscular Atrophy	MESH:D009133		Air Pollutants, Occupational|Cisplatin|Methylprednisolone|Nicotine|Prednisolone|Quercetin|Testosterone	23.52	16
TMT1A	25840	Muscular Atrophy	MESH:D009133		Air Pollutants, Occupational|Cisplatin|Clofibrate|Dexamethasone|Quercetin|Resveratrol|Testosterone	23.52	30
HLA-E	3133	Muscular Atrophy	MESH:D009133		Arsenic Trioxide|Ciprofloxacin|Mifepristone|Simvastatin|Testosterone|Vitamin E	23.51	9
SPARC	6678	Muscular Atrophy	MESH:D009133		Air Pollutants, Occupational|Cisplatin|Dexamethasone|Dietary Fats|Irinotecan|Quercetin|Resveratrol|Testosterone	23.51	30
VTI1A	143187	Muscular Atrophy	MESH:D009133		Cisplatin|Cocaine|Dexamethasone|Irinotecan|Resveratrol|Vincristine	23.49	32
ALG14	199857	Muscular Atrophy	MESH:D009133		Cisplatin|Dexamethasone|Dietary Fats|Quercetin|Resveratrol|Testosterone	23.48	28
CASP2	835	Muscular Atrophy	MESH:D009133		Arsenic Trioxide|Cisplatin|Cocaine|Dexamethasone|Nicotine|Quercetin|Resveratrol|Testosterone	23.48	31
IRAG2	4033	Muscular Atrophy	MESH:D009133		Air Pollutants, Occupational|Cisplatin|Dexamethasone|Quercetin|Resveratrol|Testosterone	23.48	29
PGK1	5230	Muscular Atrophy	MESH:D009133		Arsenic Trioxide|Cisplatin|Deferoxamine|Dexamethasone|Dietary Fats|Quercetin|Resveratrol|triptolide	23.48	30
PTGR1	22949	Muscular Atrophy	MESH:D009133		Air Pollutants, Occupational|Amiodarone|Arsenic Trioxide|Cisplatin|Dexamethasone|Dietary Fats|Quercetin|Testosterone	23.48	28
RBPMS	11030	Muscular Atrophy	MESH:D009133		Amiodarone|Arsenic Trioxide|Cisplatin|Clofibrate|Dexamethasone|Dietary Fats|Vitamin E	23.47	28
SULT1B1	27284	Muscular Atrophy	MESH:D009133		Air Pollutants, Occupational|Cisplatin|Clofibrate|Dexamethasone|Dietary Fats|Quercetin|Testosterone	23.47	27
TEK	7010	Muscular Atrophy	MESH:D009133		Arsenic Trioxide|Cisplatin|Dexamethasone|Mifepristone|Resveratrol|Simvastatin|Taurine	23.47	28
CD63	967	Muscular Atrophy	MESH:D009133		Air Pollutants, Occupational|Cisplatin|Dietary Fats|Quercetin|Resveratrol|Testosterone|Vitamin E	23.42	11
DDX3X	1654	Muscular Atrophy	MESH:D009133		Air Pollutants, Occupational|Chloroquine|Cisplatin|Clofibrate|Dietary Fats|Irinotecan|Resveratrol	23.42	11
MYOF	26509	Muscular Atrophy	MESH:D009133		Air Pollutants, Occupational|Arsenic Trioxide|Cisplatin|Dexamethasone|Nicotine|Quercetin|Vitamin E	23.42	28
SYN1	6853	Muscular Atrophy	MESH:D009133		Air Pollutants, Occupational|Clofibrate|Cocaine|Dexamethasone|Dietary Fats|Resveratrol|Testosterone	23.42	29
TRAP1	10131	Muscular Atrophy	MESH:D009133		Arsenic Trioxide|Cisplatin|Clofibrate|Deferoxamine|Dexamethasone|Quercetin|Resveratrol	23.42	30
SLC14A2	8170	Muscular Atrophy	MESH:D009133		Amiodarone|Arsenic Trioxide|Chloroquine|Cocaine|Dexamethasone|Resveratrol	23.41	29
AURKB	9212	Muscular Atrophy	MESH:D009133		Cisplatin|Colchicine|Irinotecan|Melphalan|Quercetin|Resveratrol|Testosterone|Vincristine	23.39	16
ARNT	405	Muscular Atrophy	MESH:D009133		Cisplatin|Deferoxamine|Dexamethasone|Dietary Fats|Nicotine|Quercetin|Resveratrol|Tetracycline	23.38	30
SLC22A8	9376	Muscular Atrophy	MESH:D009133		Cisplatin|Dexamethasone|Dietary Fats|Prednisolone|Quercetin|Resveratrol|Testosterone|Tetracycline	23.38	34
CNN1	1264	Muscular Atrophy	MESH:D009133		Cisplatin|Dexamethasone|Dietary Fats|Quercetin|Resveratrol|Testosterone|Vitamin E	23.37	29
EPHA4	2043	Muscular Atrophy	MESH:D009133		Air Pollutants, Occupational|Chromium|Cisplatin|Cocaine|Dexamethasone|Resveratrol|Testosterone	23.37	30
IRF3	3661	Muscular Atrophy	MESH:D009133		Arsenic Trioxide|Chloroquine|Dexamethasone|Dietary Fats|Quercetin|Resveratrol|triptolide	23.37	29
MTHFD1L	25902	Muscular Atrophy	MESH:D009133		Arsenic Trioxide|Cisplatin|Dexamethasone|Dietary Fats|Irinotecan|Resveratrol|Testosterone	23.37	30
RXRG	6258	Muscular Atrophy	MESH:D009133		Amiodarone|Clofibrate|Dexamethasone|Dietary Fats|Quercetin|Testosterone|Tetracycline	23.37	26
UBE2T	29089	Muscular Atrophy	MESH:D009133		Amiodarone|Cisplatin|Dexamethasone|Dietary Fats|Resveratrol|Testosterone|Tetracycline	23.37	30
ITGBL1	9358	Muscular Atrophy	MESH:D009133		Arsenic Trioxide|Dexamethasone|Mifepristone|Resveratrol|Rifampin|Simvastatin	23.33	27
NTS	4922	Muscular Atrophy	MESH:D009133		Arsenic Trioxide|Chromium|Cocaine|Colchicine|Dietary Fats|Quercetin|Resveratrol	23.33	8
AAMP	14	Muscular Atrophy	MESH:D009133		Air Pollutants, Occupational|Arsenic Trioxide|Clofibrate|Dexamethasone|Resveratrol|Vitamin E	23.32	28
ABLIM1	3983	Muscular Atrophy	MESH:D009133		Arsenic Trioxide|Cisplatin|Dexamethasone|Dietary Fats|Mifepristone|Quercetin|Resveratrol	23.32	28
BASP1	10409	Muscular Atrophy	MESH:D009133		Arsenic Trioxide|Cisplatin|Cocaine|Dexamethasone|Dietary Fats|Testosterone|Vincristine	23.32	31
EIF4G1	1981	Muscular Atrophy	MESH:D009133		Arsenic Trioxide|Cisplatin|Clofibrate|Dexamethasone|Dietary Fats|Resveratrol|Vitamin E	23.32	30
GLMP	112770	Muscular Atrophy	MESH:D009133		Cisplatin|Clofibrate|Dexamethasone|Quercetin|Resveratrol|triptolide	23.32	29
PABPC1L	80336	Muscular Atrophy	MESH:D009133		Cisplatin|Dexamethasone|Dietary Fats|Quercetin|triptolide|Vincristine	23.32	29
PFKM	5213	Muscular Atrophy	MESH:D009133		Amiodarone|Arsenic Trioxide|Clofibrate|Dexamethasone|Dietary Fats|Resveratrol|triptolide	23.32	29
UGGT2	55757	Muscular Atrophy	MESH:D009133		Cisplatin|Dexamethasone|Irinotecan|Resveratrol|Vincristine|Vitamin E	23.32	32
GABRE	2564	Muscular Atrophy	MESH:D009133		Arsenic Trioxide|Cisplatin|Dexamethasone|Dietary Fats|Quercetin|Testosterone	23.31	26
NUCB2	4925	Muscular Atrophy	MESH:D009133		Arsenic Trioxide|Chromium|Dexamethasone|Dietary Fats|Quercetin|Resveratrol|Testosterone	23.28	28
CYGB	114757	Muscular Atrophy	MESH:D009133		Arsenic Trioxide|Cisplatin|Cocaine|Dexamethasone|Dietary Fats|Quercetin|Resveratrol	23.27	29
SLC4A4	8671	Muscular Atrophy	MESH:D009133		Amiodarone|Cocaine|Dexamethasone|Dietary Fats|Resveratrol|Testosterone|Vitamin E	23.27	29
EPHA5	2044	Muscular Atrophy	MESH:D009133		Cisplatin|Clofibrate|Cocaine|Dexamethasone|Melphalan|Testosterone	23.24	27
SETD1B	23067	Muscular Atrophy	MESH:D009133		Cisplatin|Clofibrate|Dexamethasone|Irinotecan|Resveratrol|Vincristine	23.24	32
DIO1	1733	Muscular Atrophy	MESH:D009133		Amiodarone|Clofibrate|Dexamethasone|Dietary Fats|Quercetin|Resveratrol|Rifampin|triptolide	23.23	29
HES6	55502	Muscular Atrophy	MESH:D009133		Amiodarone|Cisplatin|Clofibrate|Dexamethasone|Dietary Fats|Testosterone|triptolide	23.23	28
OGT	8473	Muscular Atrophy	MESH:D009133		Arsenic Trioxide|Cisplatin|Clofibrate|Nicotine|Resveratrol|Vincristine|Zidovudine	23.23	14
RETN	56729	Muscular Atrophy	MESH:D009133		Arsenic Trioxide|Dexamethasone|Dietary Fats|Nicotine|Resveratrol|Simvastatin|Testosterone	23.23	29
SLC6A8	6535	Muscular Atrophy	MESH:D009133		Arsenic Trioxide|Cisplatin|Creatine|Dietary Fats|Quercetin|Vitamin E|Zidovudine	23.19	8
BGN	633	Muscular Atrophy	MESH:D009133		Chromium|Cisplatin|Clofibrate|Dexamethasone|Dietary Fats|Quercetin|Resveratrol	23.18	29
GPT2	84706	Muscular Atrophy	MESH:D009133		Amiodarone|Arsenic Trioxide|Cisplatin|Clofibrate|Dietary Fats|Quercetin|Tetracycline	23.18	7
FAIM	55179	Muscular Atrophy	MESH:D009133		Cocaine|Dexamethasone|Quercetin|Resveratrol|Vitamin E|Zidovudine	23.16	29
MIF	4282	Muscular Atrophy	MESH:D009133		Amiodarone|Arsenic Trioxide|Dexamethasone|Dietary Fats|Mifepristone|Quercetin|Resveratrol|Tetracycline	23.16	28
PLA2G1B	5319	Muscular Atrophy	MESH:D009133		Arsenic Trioxide|Clofibrate|Dexamethasone|Dietary Fats|Irinotecan|Testosterone	23.16	26
PLAGL2	5326	Muscular Atrophy	MESH:D009133		Arsenic Trioxide|Cisplatin|Deferoxamine|Dexamethasone|Dietary Fats|Testosterone	23.16	27
RAC3	5881	Muscular Atrophy	MESH:D009133		Amiodarone|Cisplatin|Dietary Fats|Irinotecan|Resveratrol|Simvastatin	23.16	9
DHRS1	115817	Muscular Atrophy	MESH:D009133		Arsenic Trioxide|Cisplatin|Clofibrate|Resveratrol|Testosterone|Vitamin E	23.15	11
INS2	16334	Muscular Atrophy	MESH:D009133		Arsenic Trioxide|Dexamethasone|Dietary Fats|Nicotine|Quercetin|Testosterone	23.15	25
CRISPLD2	83716	Muscular Atrophy	MESH:D009133		Air Pollutants, Occupational|Chromium|Cisplatin|Dexamethasone|Dietary Fats|Mifepristone|Resveratrol	23.14	29
TM7SF2	7108	Muscular Atrophy	MESH:D009133		Amiodarone|Chloroquine|Cisplatin|Dexamethasone|Dietary Fats|Quercetin|Simvastatin	23.14	28
MALAT1	378938	Muscular Atrophy	MESH:D009133		Arsenic Trioxide|Cisplatin|Dexamethasone|Irinotecan|Nicotine|Quercetin|Resveratrol	23.13	30
MYH10	4628	Muscular Atrophy	MESH:D009133		Arsenic Trioxide|Cisplatin|Dexamethasone|Dietary Fats|Irinotecan|Resveratrol|Simvastatin	23.13	30
RPS6KA1	6195	Muscular Atrophy	MESH:D009133		Air Pollutants, Occupational|Cisplatin|Cocaine|Quercetin|Resveratrol|Testosterone|Vitamin E	23.13	12
MIR378A	494327	Muscular Atrophy	MESH:D009133		Arsenic Trioxide|Cisplatin|Dietary Fats|Resveratrol|Testosterone	23.10	10
RAC1	5879	Muscular Atrophy	MESH:D009133		Arsenic Trioxide|Cisplatin|Cocaine|Dexamethasone|Dietary Fats|Resveratrol|Simvastatin|triptolide	23.10	31
GPD2	2820	Muscular Atrophy	MESH:D009133		Arsenic Trioxide|Clofibrate|Dietary Fats|Resveratrol|Testosterone|Tetracycline|Vincristine	23.09	14
GRB10	2887	Muscular Atrophy	MESH:D009133		Arsenic Trioxide|Cisplatin|Dexamethasone|Mifepristone|Quercetin|Resveratrol|Testosterone	23.09	29
SEMA3C	10512	Muscular Atrophy	MESH:D009133		Cisplatin|Cocaine|Dietary Fats|Hydrocortisone|Irinotecan|Quercetin|Resveratrol	23.09	10
ST6GAL1	6480	Muscular Atrophy	MESH:D009133		Amiodarone|Cisplatin|Clofibrate|Deferoxamine|Dexamethasone|Dietary Fats|Quercetin	23.09	27
TP63	8626	Muscular Atrophy	MESH:D009133		Arsenic Trioxide|Cisplatin|Dexamethasone|Dietary Fats|Melphalan|Quercetin|Resveratrol	23.09	29
ZMAT3	64393	Muscular Atrophy	MESH:D009133		Cisplatin|Dexamethasone|Quercetin|Resveratrol|Testosterone|triptolide|Vincristine	23.09	33
KIRREL3	84623	Muscular Atrophy	MESH:D009133		Cisplatin|Cocaine|Dexamethasone|Dietary Fats|Rifampin|Testosterone	23.08	27
EXOC6	54536	Muscular Atrophy	MESH:D009133		Cisplatin|Dexamethasone|Melphalan|Quercetin|Resveratrol|Testosterone	23.07	29
PRSS1	5644	Muscular Atrophy	MESH:D009133		Arsenic Trioxide|Dexamethasone|Dietary Fats|Nicotine|Resveratrol|Testosterone	23.07	28
CHI3L1	1116	Muscular Atrophy	MESH:D009133		Air Pollutants, Occupational|Arsenic Trioxide|Cisplatin|Dexamethasone|Dietary Fats|Resveratrol|Testosterone	23.04	30
FLCN	201163	Muscular Atrophy	MESH:D009133		Amiodarone|Arsenic Trioxide|Clofibrate|Dietary Fats|Quercetin|Testosterone|Tetracycline	23.04	8
PLEC	5339	Muscular Atrophy	MESH:D009133		Cisplatin|Cocaine|Dexamethasone|Dietary Fats|Quercetin|Resveratrol|triptolide	23.04	29
SLC7A5	8140	Muscular Atrophy	MESH:D009133		Air Pollutants, Occupational|Cisplatin|Clofibrate|Dexamethasone|Nicotine|Quercetin|Resveratrol|Zidovudine	23.04	32
TWIST1	7291	Muscular Atrophy	MESH:D009133		Cisplatin|Dexamethasone|Dietary Fats|Nicotine|Quercetin|Resveratrol|Testosterone	23.04	29
CCNE2	9134	Muscular Atrophy	MESH:D009133		Cisplatin|Colchicine|Quercetin|Resveratrol|Testosterone|triptolide|Vincristine|Zidovudine	23.01	17
IDI1	3422	Muscular Atrophy	MESH:D009133		Cisplatin|Dexamethasone|Dietary Fats|Nicotine|Quercetin|Resveratrol|Simvastatin|triptolide	23.01	30
TNFRSF11B	4982	Muscular Atrophy	MESH:D009133		Arsenic Trioxide|Cocaine|Dexamethasone|Mifepristone|Nicotine|Quercetin|Resveratrol|Simvastatin	23.01	29
CLDN2	9075	Muscular Atrophy	MESH:D009133		Chloroquine|Cisplatin|Dexamethasone|Irinotecan|Mifepristone|Resveratrol|Tetracycline	23.00	30
FAM117A	81558	Muscular Atrophy	MESH:D009133		Air Pollutants, Occupational|Cisplatin|Dexamethasone|Quercetin|Resveratrol|Testosterone	22.99	29
MYBL2	4605	Muscular Atrophy	MESH:D009133		Cisplatin|Dexamethasone|Nicotine|Quercetin|Resveratrol|Testosterone|triptolide	22.99	30
SLC22A15	55356	Muscular Atrophy	MESH:D009133		Arsenic Trioxide|Cisplatin|Dexamethasone|Dietary Fats|Quercetin|Zidovudine	22.99	27
MIR133B	442890	Muscular Atrophy	MESH:D009133		Arsenic Trioxide|Ciprofloxacin|Cisplatin|Quercetin|Resveratrol	22.96	8
BIK	638	Muscular Atrophy	MESH:D009133		Arsenic Trioxide|Cisplatin|Cocaine|Dexamethasone|Quercetin|Resveratrol|Testosterone	22.95	30
CLK1	1195	Muscular Atrophy	MESH:D009133		Air Pollutants, Occupational|Arsenic Trioxide|Cisplatin|Cocaine|Dexamethasone|Quercetin|Resveratrol	22.95	30
CROT	54677	Muscular Atrophy	MESH:D009133		Amiodarone|Cisplatin|Clofibrate|Dexamethasone|Dietary Fats|Resveratrol|Tetracycline	22.95	30
E2F2	1870	Muscular Atrophy	MESH:D009133		Arsenic Trioxide|Cisplatin|Dexamethasone|Nicotine|Quercetin|Resveratrol|Testosterone	22.95	30
GSTT2	2953	Muscular Atrophy	MESH:D009133		Amiodarone|Cisplatin|Clofibrate|Dietary Fats|Mifepristone|Quercetin|Testosterone	22.95	10
PDLIM1	9124	Muscular Atrophy	MESH:D009133		2,5-hexanedione|Cisplatin|Dexamethasone|Dietary Fats|Prednisolone|Resveratrol|triptolide	22.95	34
PTCH1	5727	Muscular Atrophy	MESH:D009133		Arsenic Trioxide|Cisplatin|Dexamethasone|Irinotecan|Quercetin|Resveratrol|Testosterone	22.95	30
FAM110B	90362	Muscular Atrophy	MESH:D009133		Arsenic Trioxide|Cisplatin|Dexamethasone|Melphalan|Quercetin|Resveratrol	22.92	29
HPRT1	3251	Muscular Atrophy	MESH:D009133		Amiodarone|Clofibrate|Dietary Fats|Quercetin|Resveratrol|Testosterone|Vitamin E|Zidovudine	22.92	12
PLEKHA1	59338	Muscular Atrophy	MESH:D009133		Cisplatin|Clofibrate|Dexamethasone|Dietary Fats|triptolide|Vitamin E	22.92	27
SERPINA3K	20714	Muscular Atrophy	MESH:D009133		Arsenic Trioxide|Clofibrate|Dexamethasone|Dietary Fats|Resveratrol|triptolide	22.92	28
GEM	2669	Muscular Atrophy	MESH:D009133		Amiodarone|Cisplatin|Cocaine|Dexamethasone|Irinotecan|Nicotine|Quercetin	22.91	28
HACD2	201562	Muscular Atrophy	MESH:D009133		Cisplatin|Dexamethasone|Dietary Fats|Quercetin|Resveratrol|Testosterone	22.91	28
MX2	4600	Muscular Atrophy	MESH:D009133		Air Pollutants, Occupational|Dexamethasone|Dietary Fats|Irinotecan|Resveratrol|Testosterone|Zidovudine	22.91	30
HSD17B10	3028	Muscular Atrophy	MESH:D009133		Cisplatin|Clofibrate|Dexamethasone|Dietary Fats|Quercetin|Taurine|Testosterone	22.90	26
PSMB9	5698	Muscular Atrophy	MESH:D009133		Cisplatin|Clofibrate|Dexamethasone|Dietary Fats|Testosterone|triptolide|Vitamin E	22.86	28
TALDO1	6888	Muscular Atrophy	MESH:D009133		Arsenic Trioxide|Cisplatin|Clofibrate|Cocaine|Dietary Fats|Quercetin|Resveratrol	22.86	9
OS9	10956	Muscular Atrophy	MESH:D009133		Arsenic Trioxide|Chromium|Cisplatin|Clofibrate|Dexamethasone|Vitamin E	22.85	27
SNTG2	54221	Muscular Atrophy	MESH:D009133		Amiodarone|Arsenic Trioxide|Cocaine|Dietary Fats|Tetracycline|triptolide	22.85	6
ARHGAP9	64333	Muscular Atrophy	MESH:D009133		Amiodarone|Arsenic Trioxide|Cisplatin|Cocaine|Resveratrol|Testosterone	22.84	11
MDM1	56890	Muscular Atrophy	MESH:D009133		Cisplatin|Dexamethasone|Quercetin|Resveratrol|Testosterone|Vitamin E	22.84	29
PCF11	51585	Muscular Atrophy	MESH:D009133		Arsenic Trioxide|Cisplatin|Nicotine|Quercetin|Resveratrol|Vincristine	22.84	12
PUF60	22827	Muscular Atrophy	MESH:D009133		Air Pollutants, Occupational|Arsenic Trioxide|Cisplatin|Clofibrate|Resveratrol|Vitamin E	22.84	9
AKR1B10	57016	Muscular Atrophy	MESH:D009133		Arsenic Trioxide|Cisplatin|Quercetin|Resveratrol|Rifampin|Testosterone|triptolide|Vitamin E	22.83	13
CTTN	2017	Muscular Atrophy	MESH:D009133		Air Pollutants, Occupational|Arsenic Trioxide|Cisplatin|Quercetin|Resveratrol|Simvastatin|Vitamin E	22.82	10
PIK3R3	8503	Muscular Atrophy	MESH:D009133		Air Pollutants, Occupational|Cisplatin|Dietary Fats|Melphalan|Quercetin|Resveratrol|triptolide	22.82	9
ADRA1B	147	Muscular Atrophy	MESH:D009133		Cisplatin|Clofibrate|Cocaine|Dexamethasone|Dietary Fats|Taurine|Testosterone	22.81	27
OGDH	4967	Muscular Atrophy	MESH:D009133		Air Pollutants, Occupational|Amiodarone|Clofibrate|Dexamethasone|Dietary Fats|Nicotine|Resveratrol	22.81	29
RTN4	57142	Muscular Atrophy	MESH:D009133		Amiodarone|Arsenic Trioxide|Cisplatin|Clofibrate|Dietary Fats|Resveratrol|Testosterone	22.81	12
SHMT1	6470	Muscular Atrophy	MESH:D009133		Arsenic Trioxide|Clofibrate|Dexamethasone|Dietary Fats|Quercetin|Resveratrol|Testosterone	22.81	28
IDH2	3418	Muscular Atrophy	MESH:D009133		Amiodarone|Arsenic Trioxide|Cisplatin|Dexamethasone|Dietary Fats|Resveratrol|Taurine|Zidovudine	22.80	31
NR4A2	4929	Muscular Atrophy	MESH:D009133		Air Pollutants, Occupational|Amiodarone|Arsenic Trioxide|Chloroquine|Cocaine|Dexamethasone|Dietary Fats|Vitamin E	22.80	29
SNORD22	9304	Muscular Atrophy	MESH:D009133		Arsenic Trioxide|Cisplatin|Dietary Fats|Melphalan|Resveratrol	22.80	8
CDC45	8318	Muscular Atrophy	MESH:D009133		Arsenic Trioxide|Cisplatin|Quercetin|Resveratrol|Simvastatin|Testosterone|triptolide	22.77	12
CEACAM1	634	Muscular Atrophy	MESH:D009133		Cisplatin|Clofibrate|Dexamethasone|Nicotine|Resveratrol|Testosterone|Vincristine	22.77	33
COPZ2	51226	Muscular Atrophy	MESH:D009133		Amiodarone|Clofibrate|Dexamethasone|Dietary Fats|Testosterone|Vitamin E	22.77	26
DNMBP	23268	Muscular Atrophy	MESH:D009133		Arsenic Trioxide|Cocaine|Dexamethasone|Dietary Fats|Testosterone|Vincristine	22.77	29
MAP2K3	5606	Muscular Atrophy	MESH:D009133		Arsenic Trioxide|Cisplatin|Clofibrate|Dexamethasone|Dietary Fats|Quercetin|Resveratrol	22.77	29
RCOR1	23186	Muscular Atrophy	MESH:D009133		Amiodarone|Cisplatin|Clofibrate|Dietary Fats|Resveratrol|Tetracycline	22.77	9
RETSAT	54884	Muscular Atrophy	MESH:D009133		Amiodarone|Cisplatin|Clofibrate|Dexamethasone|Quercetin|Testosterone|triptolide	22.77	28
RHOC	389	Muscular Atrophy	MESH:D009133		Arsenic Trioxide|Cisplatin|Clofibrate|Dexamethasone|Quercetin|Resveratrol|Simvastatin	22.77	30
ROCK2	9475	Muscular Atrophy	MESH:D009133		Cisplatin|Cocaine|Dexamethasone|Dietary Fats|Quercetin|Resveratrol|triptolide	22.77	29
SERPING1	710	Muscular Atrophy	MESH:D009133		Air Pollutants, Occupational|Clofibrate|Dexamethasone|Dietary Fats|Testosterone|Vitamin E|Zidovudine	22.77	28
ACYP1	97	Muscular Atrophy	MESH:D009133		Amiodarone|Arsenic Trioxide|Dietary Fats|Quercetin|Resveratrol|Testosterone	22.76	9
ARPC4	10093	Muscular Atrophy	MESH:D009133		Amiodarone|Cisplatin|Clofibrate|Dietary Fats|Resveratrol|Vitamin E	22.76	9
RACK1	10399	Muscular Atrophy	MESH:D009133		Cisplatin|Deferoxamine|Dexamethasone|Dietary Fats|Quercetin|Testosterone|Vincristine	22.73	30
PNP	4860	Muscular Atrophy	MESH:D009133		Arsenic Trioxide|Cisplatin|Clofibrate|Dietary Fats|Quercetin|Resveratrol|Vitamin E	22.72	9
SHC1	6464	Muscular Atrophy	MESH:D009133		Arsenic Trioxide|Cisplatin|Clofibrate|Dexamethasone|Quercetin|Resveratrol|triptolide	22.72	30
AGPAT5	55326	Muscular Atrophy	MESH:D009133		Air Pollutants, Occupational|Amiodarone|Arsenic Trioxide|Dexamethasone|Tetracycline|triptolide	22.70	26
RHOF	54509	Muscular Atrophy	MESH:D009133		Arsenic Trioxide|Clofibrate|Quercetin|Resveratrol|triptolide|Vincristine	22.70	11
G6PC3	92579	Muscular Atrophy	MESH:D009133		Amiodarone|Arsenic Trioxide|Cisplatin|Dietary Fats|Resveratrol|Tetracycline	22.69	9
LAMB1	3912	Muscular Atrophy	MESH:D009133		Chloroquine|Cisplatin|Cocaine|Dexamethasone|Methylprednisolone|Nicotine|Resveratrol	22.69	34
MSH3	4437	Muscular Atrophy	MESH:D009133		Amiodarone|Cisplatin|Clofibrate|Dexamethasone|Resveratrol|Tetracycline	22.69	29
NDUFS2	4720	Muscular Atrophy	MESH:D009133		Arsenic Trioxide|Clofibrate|Cocaine|Dexamethasone|Resveratrol|Zidovudine	22.69	29
NEK7	140609	Muscular Atrophy	MESH:D009133		Air Pollutants, Occupational|Arsenic Trioxide|Cisplatin|Dexamethasone|Dietary Fats|Testosterone	22.69	27
NETO2	81831	Muscular Atrophy	MESH:D009133		Arsenic Trioxide|Cocaine|Dexamethasone|Dietary Fats|Quercetin|triptolide	22.69	25
SMURF1	57154	Muscular Atrophy	MESH:D009133		Cocaine|Dexamethasone|Irinotecan|Quercetin|Resveratrol|Testosterone	22.69	28
VWA1	64856	Muscular Atrophy	MESH:D009133		Amiodarone|Cisplatin|Dietary Fats|Resveratrol|Rifampin|Testosterone	22.69	11
EIF2AK2	5610	Muscular Atrophy	MESH:D009133		Arsenic Trioxide|Cisplatin|Nicotine|Quercetin|Resveratrol|triptolide|Vitamin E	22.68	10
GPD1L	23171	Muscular Atrophy	MESH:D009133		Cisplatin|Dexamethasone|Dietary Fats|Quercetin|Resveratrol|Testosterone	22.68	28
IER2	9592	Muscular Atrophy	MESH:D009133		Arsenic Trioxide|Chromium|Cisplatin|Clofibrate|Dietary Fats|Quercetin|Resveratrol	22.68	9
SLC25A4	291	Muscular Atrophy	MESH:D009133		Arsenic Trioxide|Clofibrate|Dexamethasone|Resveratrol|Testosterone|Vitamin E|Zidovudine	22.68	30
CAPG	822	Muscular Atrophy	MESH:D009133		Arsenic Trioxide|Cisplatin|Dietary Fats|Resveratrol|triptolide|Vincristine|Vitamin E	22.64	13
CSRP2	1466	Muscular Atrophy	MESH:D009133		Arsenic Trioxide|Clofibrate|Cocaine|Dexamethasone|Dietary Fats|Quercetin|Resveratrol	22.64	28
CYP2C19	1557	Muscular Atrophy	MESH:D009133		Amiodarone|Dapsone|Dexamethasone|perhexiline maleate|Prednisolone|Quercetin|Resveratrol|Rifampin|Testosterone	22.64	35
NDUFS1	4719	Muscular Atrophy	MESH:D009133		Amiodarone|Arsenic Trioxide|Deferoxamine|Dexamethasone|Quercetin|Resveratrol|Zidovudine	22.64	30
AOX3	71724	Muscular Atrophy	MESH:D009133		Amiodarone|Clofibrate|Dietary Fats|Resveratrol|Testosterone|Tetracycline	22.62	10
KRT8	3856	Muscular Atrophy	MESH:D009133		Amiodarone|Arsenic Trioxide|Clofibrate|Dexamethasone|Dietary Fats|Prednisolone|Quercetin|Tetracycline	22.62	31
NTRK2	4915	Muscular Atrophy	MESH:D009133		Arsenic Trioxide|Cocaine|Dexamethasone|Dietary Fats|Mifepristone|Nicotine|Simvastatin|Testosterone	22.62	27
ATP13A3	79572	Muscular Atrophy	MESH:D009133		Cisplatin|Clofibrate|Dexamethasone|Dietary Fats|Resveratrol|Testosterone	22.61	29
MAGED1	9500	Muscular Atrophy	MESH:D009133		Cisplatin|Cocaine|Dexamethasone|Dietary Fats|Quercetin|Testosterone	22.61	26
MPC2	25874	Muscular Atrophy	MESH:D009133		Cisplatin|Clofibrate|Cocaine|Dexamethasone|Dietary Fats|Quercetin	22.61	26
RAB23	51715	Muscular Atrophy	MESH:D009133		Cisplatin|Clofibrate|Dietary Fats|Quercetin|Resveratrol|Testosterone	22.61	10
RCBTB2	1102	Muscular Atrophy	MESH:D009133		Air Pollutants, Occupational|Cisplatin|Clofibrate|Dexamethasone|Dietary Fats|Resveratrol	22.61	29
SURF1	6834	Muscular Atrophy	MESH:D009133		Cisplatin|Clofibrate|Dexamethasone|Dietary Fats|Resveratrol|Testosterone	22.61	29
MAF	4094	Muscular Atrophy	MESH:D009133		Cisplatin|Clofibrate|Dapsone|Dietary Fats|Irinotecan|Resveratrol|Testosterone	22.60	12
NOTCH2	4853	Muscular Atrophy	MESH:D009133		Arsenic Trioxide|Cisplatin|Clofibrate|Dexamethasone|Dietary Fats|Resveratrol|Testosterone	22.59	30
CACNA1C	775	Muscular Atrophy	MESH:D009133		Amiodarone|Arsenic Trioxide|Cisplatin|Dexamethasone|Nicotine|Resveratrol|Simvastatin	22.55	30
CIDEB	27141	Muscular Atrophy	MESH:D009133		Arsenic Trioxide|Cisplatin|Cocaine|Dietary Fats|Quercetin|Tetracycline	22.55	6
CTF1	1489	Muscular Atrophy	MESH:D009133		Arsenic Trioxide|Dietary Fats|Resveratrol|Simvastatin|triptolide|Vitamin E	22.55	8
JUP	3728	Muscular Atrophy	MESH:D009133		Cisplatin|Clofibrate|Cocaine|Dexamethasone|Dietary Fats|Quercetin|Resveratrol	22.55	29
MUG1	17836	Muscular Atrophy	MESH:D009133		Clofibrate|Dexamethasone|Dietary Fats|Quercetin|Tetracycline|triptolide	22.55	25
NRAP	4892	Muscular Atrophy	MESH:D009133		Amiodarone|Chromium|Dexamethasone|Dietary Fats|Resveratrol|Tetracycline	22.55	28
PC	5091	Muscular Atrophy	MESH:D009133		Amiodarone|Chromium|Clofibrate|Dexamethasone|Dietary Fats|Mifepristone|Resveratrol	22.55	28
TST	7263	Muscular Atrophy	MESH:D009133		Cisplatin|Clofibrate|Dexamethasone|Dietary Fats|Quercetin|Resveratrol|Testosterone	22.55	29
XRCC5	7520	Muscular Atrophy	MESH:D009133		Amiodarone|Arsenic Trioxide|Cisplatin|Clofibrate|Irinotecan|Quercetin|Resveratrol	22.55	10
AKAP8	10270	Muscular Atrophy	MESH:D009133		Air Pollutants, Occupational|Arsenic Trioxide|Cisplatin|Clofibrate|Dietary Fats|Resveratrol	22.54	9
DAB2IP	153090	Muscular Atrophy	MESH:D009133		Arsenic Trioxide|Cisplatin|Cocaine|Dexamethasone|Quercetin|Testosterone	22.54	27
PARP2	10038	Muscular Atrophy	MESH:D009133		Arsenic Trioxide|Cisplatin|Clofibrate|Resveratrol|Testosterone|Vincristine	22.54	14
PPARD	5467	Muscular Atrophy	MESH:D009133		Cisplatin|Clofibrate|Dexamethasone|Dietary Fats|Hydrocortisone|Quercetin|Resveratrol|triptolide	22.54	30
TM6SF1	53346	Muscular Atrophy	MESH:D009133		Arsenic Trioxide|Cisplatin|Dexamethasone|Dietary Fats|Resveratrol|Vitamin E	22.54	29
TSPAN3	10099	Muscular Atrophy	MESH:D009133		Arsenic Trioxide|Cisplatin|Clofibrate|Dexamethasone|Quercetin|Resveratrol	22.54	29
MYBL1	4603	Muscular Atrophy	MESH:D009133		Arsenic Trioxide|Cisplatin|Clofibrate|Dexamethasone|Dietary Fats|Quercetin|triptolide	22.51	27
NQO2	4835	Muscular Atrophy	MESH:D009133		Arsenic Trioxide|Chloroquine|Cisplatin|Cocaine|Dietary Fats|Quercetin|Resveratrol	22.51	10
PLOD2	5352	Muscular Atrophy	MESH:D009133		Cisplatin|Dexamethasone|Mifepristone|Quercetin|Resveratrol|Testosterone|Vitamin E	22.51	29
PTP4A1	7803	Muscular Atrophy	MESH:D009133		Cisplatin|Clofibrate|Colchicine|Dexamethasone|Dietary Fats|Irinotecan|Vitamin E	22.51	28
SIRT3	23410	Muscular Atrophy	MESH:D009133		Arsenic Trioxide|Chloroquine|Cisplatin|Dietary Fats|Hydrocortisone|Resveratrol|Zidovudine	22.51	13
ARID4A	5926	Muscular Atrophy	MESH:D009133		Arsenic Trioxide|Dexamethasone|Irinotecan|Quercetin|Resveratrol|Testosterone	22.47	28
ATP2B1	490	Muscular Atrophy	MESH:D009133		Arsenic Trioxide|Chromium|Cisplatin|Irinotecan|Melphalan|Resveratrol|Testosterone	22.47	12
BCAT1	586	Muscular Atrophy	MESH:D009133		Cisplatin|Clofibrate|Cocaine|Dexamethasone|Quercetin|Testosterone|Vincristine	22.47	31
CHD1	1105	Muscular Atrophy	MESH:D009133		Cisplatin|Dexamethasone|Irinotecan|Resveratrol|Testosterone|Vitamin E	22.47	29
GAL	51083	Muscular Atrophy	MESH:D009133		Amiodarone|Clofibrate|Cocaine|Dietary Fats|Nicotine|Resveratrol|Testosterone	22.47	11
NTRK1	4914	Muscular Atrophy	MESH:D009133		Arsenic Trioxide|Cisplatin|Dietary Fats|Nicotine|Quercetin|Simvastatin|triptolide	22.47	7
RAC2	5880	Muscular Atrophy	MESH:D009133		Arsenic Trioxide|Cisplatin|Nicotine|Resveratrol|Simvastatin|Testosterone|Vincristine	22.47	15
SAMM50	25813	Muscular Atrophy	MESH:D009133		Cisplatin|Clofibrate|Dexamethasone|Resveratrol|triptolide|Vitamin E	22.47	29
SMPDL3B	27293	Muscular Atrophy	MESH:D009133		Arsenic Trioxide|Cisplatin|Clofibrate|Dexamethasone|Dietary Fats|Resveratrol	22.46	29
SOCS1	8651	Muscular Atrophy	MESH:D009133		Arsenic Trioxide|Cisplatin|Dexamethasone|Quercetin|Resveratrol|Testosterone|triptolide	22.46	30
USP18	11274	Muscular Atrophy	MESH:D009133		Cisplatin|Clofibrate|Dexamethasone|Dietary Fats|Resveratrol|Testosterone|Zidovudine	22.46	31
MMP10	4319	Muscular Atrophy	MESH:D009133		Cisplatin|Methylprednisolone|Mifepristone|Prednisolone|Quercetin|Resveratrol|Simvastatin	22.43	18
CYP4A14	13119	Muscular Atrophy	MESH:D009133		Amiodarone|Clofibrate|Dexamethasone|Dietary Fats|Quercetin|Resveratrol|Rifampin	22.42	28
ARSA	410	Muscular Atrophy	MESH:D009133		Cisplatin|Dexamethasone|Dietary Fats|Quercetin|Testosterone|Tetracycline	22.40	26
RBCK1	10616	Muscular Atrophy	MESH:D009133		Cisplatin|Clofibrate|Dexamethasone|Dietary Fats|Nicotine|Quercetin	22.40	26
SLC2A8	29988	Muscular Atrophy	MESH:D009133		Cisplatin|Clofibrate|Dietary Fats|Quercetin|Testosterone|Zidovudine	22.40	9
WDR62	284403	Muscular Atrophy	MESH:D009133		Cisplatin|Dexamethasone|Quercetin|Resveratrol|Testosterone|Zidovudine	22.40	30
PTGS1	5742	Muscular Atrophy	MESH:D009133		Air Pollutants, Occupational|Arsenic Trioxide|Bupivacaine|Cisplatin|Dexamethasone|Mifepristone|Quercetin|Resveratrol|Testosterone	22.39	31
DBI	1622	Muscular Atrophy	MESH:D009133		Amiodarone|Cisplatin|Clofibrate|Dexamethasone|Dietary Fats|Testosterone|Tetracycline	22.38	28
FBLN1	2192	Muscular Atrophy	MESH:D009133		Arsenic Trioxide|Dexamethasone|Methylprednisolone|Mifepristone|Prednisolone|Testosterone|Vitamin E	22.35	32
ACSL3	2181	Muscular Atrophy	MESH:D009133		Amiodarone|Cisplatin|Clofibrate|Dexamethasone|Dietary Fats|Resveratrol|Testosterone	22.34	30
EFEMP1	2202	Muscular Atrophy	MESH:D009133		Cisplatin|Dexamethasone|Dietary Fats|Methylprednisolone|Prednisolone|Quercetin|Resveratrol	22.34	36
GREB1	9687	Muscular Atrophy	MESH:D009133		Arsenic Trioxide|Cisplatin|Dapsone|Dexamethasone|Mifepristone|Resveratrol|Testosterone	22.34	29
LY96	23643	Muscular Atrophy	MESH:D009133		Arsenic Trioxide|Dexamethasone|Dietary Fats|Prednisolone|Quercetin|Testosterone|Vincristine	22.34	33
SPTB	6710	Muscular Atrophy	MESH:D009133		Arsenic Trioxide|Dexamethasone|Rifampin|Testosterone|triptolide|Vitamin E	22.34	26
TLR3	7098	Muscular Atrophy	MESH:D009133		Arsenic Trioxide|Chloroquine|Cisplatin|Dexamethasone|Dietary Fats|Resveratrol|Testosterone	22.34	31
COX7A1	1346	Muscular Atrophy	MESH:D009133		Cisplatin|Clofibrate|Dexamethasone|Dietary Fats|Resveratrol|Zidovudine	22.33	30
MALL	7851	Muscular Atrophy	MESH:D009133		Arsenic Trioxide|Dexamethasone|Dietary Fats|Irinotecan|Resveratrol|Testosterone	22.33	28
VPS13B	157680	Muscular Atrophy	MESH:D009133		Amiodarone|Cisplatin|Dexamethasone|Dietary Fats|Irinotecan|Resveratrol	22.33	29
PALM2AKAP2	445815	Muscular Atrophy	MESH:D009133		Arsenic Trioxide|Cisplatin|Dexamethasone|Dietary Fats|Resveratrol|Vitamin E	22.32	29
SMYD3	64754	Muscular Atrophy	MESH:D009133		Arsenic Trioxide|Cisplatin|Dexamethasone|Dietary Fats|Quercetin|Resveratrol	22.32	28
WWC2	80014	Muscular Atrophy	MESH:D009133		Cisplatin|Clofibrate|Dexamethasone|Quercetin|Resveratrol|Testosterone	22.32	29
DPYSL2	1808	Muscular Atrophy	MESH:D009133		2,5-hexanedione|Arsenic Trioxide|Cisplatin|Clofibrate|Cocaine|Quercetin|Resveratrol	22.30	10
BTK	695	Muscular Atrophy	MESH:D009133		Arsenic Trioxide|Cocaine|Mifepristone|Nicotine|Resveratrol|Testosterone	22.27	11
NLRP12	91662	Muscular Atrophy	MESH:D009133		Air Pollutants, Occupational|Arsenic Trioxide|Dietary Fats|Resveratrol|Testosterone|Vitamin B 12	22.27	10
DST	667	Muscular Atrophy	MESH:D009133		Arsenic Trioxide|Cisplatin|Dexamethasone|Irinotecan|Melphalan|Quercetin|Resveratrol	22.26	30
KCNAB1	7881	Muscular Atrophy	MESH:D009133		Amiodarone|Cisplatin|Cocaine|Dexamethasone|Dietary Fats|Testosterone	22.26	27
LAMP1	3916	Muscular Atrophy	MESH:D009133		Arsenic Trioxide|Clofibrate|Dexamethasone|Dietary Fats|Resveratrol|Taurine|Vitamin E	22.26	28
MAPK8IP3	23162	Muscular Atrophy	MESH:D009133		Cisplatin|Clofibrate|Cocaine|Dexamethasone|Dietary Fats|triptolide	22.26	27
MBD4	8930	Muscular Atrophy	MESH:D009133		Arsenic Trioxide|Cisplatin|Quercetin|Resveratrol|Vincristine|Vitamin E	22.26	12
MYCN	4613	Muscular Atrophy	MESH:D009133		Arsenic Trioxide|Cisplatin|Clofibrate|Dietary Fats|Resveratrol|Testosterone|Vincristine	22.26	15
PPIA	5478	Muscular Atrophy	MESH:D009133		Air Pollutants, Occupational|Arsenic Trioxide|Cisplatin|Deferoxamine|Dexamethasone|Dietary Fats|Quercetin	22.26	27
RPSA	3921	Muscular Atrophy	MESH:D009133		Arsenic Trioxide|Cisplatin|Clofibrate|Cocaine|Dexamethasone|Dietary Fats|Quercetin	22.26	27
SDHA	6389	Muscular Atrophy	MESH:D009133		Arsenic Trioxide|Cisplatin|Dexamethasone|Dietary Fats|Quercetin|Resveratrol|Taurine	22.26	28
SUN2	25777	Muscular Atrophy	MESH:D009133		Cisplatin|Clofibrate|Dexamethasone|Testosterone|Vincristine|Vitamin E	22.26	30
TNFSF11	8600	Muscular Atrophy	MESH:D009133		Arsenic Trioxide|Deferoxamine|Dexamethasone|Mifepristone|Nicotine|Quercetin|Resveratrol|Testosterone	22.26	29
VPS13D	55187	Muscular Atrophy	MESH:D009133		Cisplatin|Dexamethasone|Dietary Fats|Resveratrol|Vincristine|Vitamin E	22.26	32
SLC39A11	201266	Muscular Atrophy	MESH:D009133		Cisplatin|Cocaine|Dexamethasone|Quercetin|Resveratrol|Testosterone	22.25	29
IFIT2	3433	Muscular Atrophy	MESH:D009133		Arsenic Trioxide|Cisplatin|Dexamethasone|Dietary Fats|triptolide|Vincristine|Zidovudine	22.22	32
PNPLA2	57104	Muscular Atrophy	MESH:D009133		Clofibrate|Dexamethasone|Dietary Fats|Hydrocortisone|Nicotine|Quercetin|Resveratrol	22.22	28
PPL	5493	Muscular Atrophy	MESH:D009133		Cisplatin|Dexamethasone|Dietary Fats|Resveratrol|Testosterone|triptolide|Vitamin E	22.22	30
INTS6	26512	Muscular Atrophy	MESH:D009133		Arsenic Trioxide|Cisplatin|Clofibrate|Resveratrol|Rifampin|Vitamin E	22.20	9
ITPKB	3707	Muscular Atrophy	MESH:D009133		Cocaine|Dietary Fats|Nicotine|Testosterone|Vincristine|Vitamin E	22.20	11
LRIG3	121227	Muscular Atrophy	MESH:D009133		Clofibrate|Dietary Fats|Melphalan|Quercetin|Testosterone|Tetracycline	22.20	7
OTUB2	78990	Muscular Atrophy	MESH:D009133		AKT activator SC79|Cisplatin|Dexamethasone|Dietary Fats|Quercetin|Testosterone	22.20	26
STK38	11329	Muscular Atrophy	MESH:D009133		Air Pollutants, Occupational|Dexamethasone|Irinotecan|Quercetin|Testosterone|Vitamin E	22.20	26
ARL8B	55207	Muscular Atrophy	MESH:D009133		Arsenic Trioxide|Clofibrate|Dietary Fats|Resveratrol|Testosterone|triptolide	22.19	10
BCL6B	255877	Muscular Atrophy	MESH:D009133		Amiodarone|Cisplatin|Clofibrate|Dietary Fats|Resveratrol|Tetracycline	22.19	9
BUB3	9184	Muscular Atrophy	MESH:D009133		Cisplatin|Dexamethasone|Quercetin|Resveratrol|triptolide|Vincristine	22.19	32
DAPK2	23604	Muscular Atrophy	MESH:D009133		Amiodarone|Arsenic Trioxide|Cisplatin|Clofibrate|Dietary Fats|Testosterone	22.19	9
EIF4E2	9470	Muscular Atrophy	MESH:D009133		Amiodarone|Cisplatin|Dexamethasone|Dietary Fats|Quercetin|Tetracycline	22.19	26
PNKP	11284	Muscular Atrophy	MESH:D009133		Cisplatin|Clofibrate|Dexamethasone|Quercetin|Vitamin E|Zidovudine	22.19	28
SNRPD3	6634	Muscular Atrophy	MESH:D009133		Arsenic Trioxide|Dexamethasone|Quercetin|Resveratrol|Testosterone|Vitamin E	22.19	28
UNC93B1	81622	Muscular Atrophy	MESH:D009133		Air Pollutants, Occupational|Cisplatin|Clofibrate|Dexamethasone|Dietary Fats|Testosterone	22.19	27
ZBTB21	49854	Muscular Atrophy	MESH:D009133		Air Pollutants, Occupational|Arsenic Trioxide|Cisplatin|Dietary Fats|Quercetin|triptolide	22.19	6
ABHD3	171586	Muscular Atrophy	MESH:D009133		Arsenic Trioxide|Cisplatin|Dexamethasone|Dietary Fats|Resveratrol|Testosterone	22.18	29
ARRDC3	57561	Muscular Atrophy	MESH:D009133		Arsenic Trioxide|Chromium|Cisplatin|Dietary Fats|Prednisolone|Quercetin|Testosterone	22.18	13
MIR342	442909	Muscular Atrophy	MESH:D009133		Arsenic Trioxide|Cisplatin|Dietary Fats|Quercetin|Resveratrol	22.18	7
SDC1	6382	Muscular Atrophy	MESH:D009133		Air Pollutants, Occupational|Arsenic Trioxide|Cisplatin|Colchicine|Dexamethasone|Resveratrol|Simvastatin	22.18	30
SLC8A1	6546	Muscular Atrophy	MESH:D009133		Air Pollutants, Occupational|Amiodarone|Arsenic Trioxide|Cisplatin|Dietary Fats|Resveratrol|Testosterone	22.18	12
TOP1	7150	Muscular Atrophy	MESH:D009133		Arsenic Trioxide|Ciprofloxacin|Cisplatin|Irinotecan|Resveratrol|Testosterone|Vitamin E	22.18	11
WNT4	54361	Muscular Atrophy	MESH:D009133		Cisplatin|Clofibrate|Dexamethasone|Dietary Fats|Nicotine|Simvastatin|Testosterone	22.18	28
HTATIP2	10553	Muscular Atrophy	MESH:D009133		Amiodarone|Arsenic Trioxide|Clofibrate|Dietary Fats|Irinotecan|Testosterone|Tetracycline	22.14	9
SLC5A5	6528	Muscular Atrophy	MESH:D009133		Amiodarone|Cisplatin|Clofibrate|Dexamethasone|Hydrocortisone|Quercetin|Resveratrol	22.14	30
SORL1	6653	Muscular Atrophy	MESH:D009133		Cisplatin|Clofibrate|Cocaine|Dexamethasone|Dietary Fats|Testosterone|Tetracycline	22.14	28
ARAF	369	Muscular Atrophy	MESH:D009133		Dexamethasone|Irinotecan|Mifepristone|Quercetin|Resveratrol|Vitamin E	22.13	27
CD2AP	23607	Muscular Atrophy	MESH:D009133		Air Pollutants, Occupational|Cisplatin|Prednisone|Quercetin|Resveratrol|Simvastatin	22.13	12
RCAN1	1827	Muscular Atrophy	MESH:D009133		Cisplatin|Dexamethasone|Dietary Fats|Quercetin|Resveratrol|Testosterone|triptolide	22.13	29
TRAF6	7189	Muscular Atrophy	MESH:D009133		Arsenic Trioxide|Clofibrate|Dexamethasone|Dietary Fats|Quercetin|Resveratrol|Testosterone	22.13	28
GMPPB	29925	Muscular Atrophy	MESH:D009133		Clofibrate|Dexamethasone|Quercetin|Resveratrol|Testosterone|Vincristine	22.12	31
PDCD5	9141	Muscular Atrophy	MESH:D009133		Arsenic Trioxide|Cisplatin|Cocaine|Dexamethasone|Resveratrol|Vincristine	22.12	32
RNF24	11237	Muscular Atrophy	MESH:D009133		Arsenic Trioxide|Cisplatin|Clofibrate|Dexamethasone|Dietary Fats|Quercetin	22.12	26
SOX11	6664	Muscular Atrophy	MESH:D009133		Cisplatin|Clofibrate|Dexamethasone|Dietary Fats|Resveratrol|Testosterone	22.12	29
TRMT61A	115708	Muscular Atrophy	MESH:D009133		Arsenic Trioxide|Cisplatin|Dexamethasone|Dietary Fats|Quercetin|triptolide	22.12	26
KLHL24	54800	Muscular Atrophy	MESH:D009133		Arsenic Trioxide|Cisplatin|Irinotecan|Prednisolone|Resveratrol|Testosterone|Vitamin E	22.10	16
LBP	3929	Muscular Atrophy	MESH:D009133		Arsenic Trioxide|Dexamethasone|Dietary Fats|Resveratrol|Simvastatin|Testosterone|Tetracycline	22.10	29
SCGB1A1	7356	Muscular Atrophy	MESH:D009133		Air Pollutants, Occupational|Amiodarone|Clofibrate|Mifepristone|Quercetin|Testosterone	22.07	9
ATG4B	23192	Muscular Atrophy	MESH:D009133		Amiodarone|Arsenic Trioxide|Cocaine|Dexamethasone|Dietary Fats|Tetracycline	22.06	26
BCKDHA	593	Muscular Atrophy	MESH:D009133		Amiodarone|Cisplatin|Clofibrate|Dexamethasone|Quercetin|Tetracycline	22.06	27
DUSP10	11221	Muscular Atrophy	MESH:D009133		Air Pollutants, Occupational|Amiodarone|Arsenic Trioxide|Cisplatin|Dietary Fats|Resveratrol|Vincristine	22.06	13
DUSP6	1848	Muscular Atrophy	MESH:D009133		Cisplatin|Clofibrate|Dexamethasone|Dietary Fats|Irinotecan|Nicotine|Quercetin|Testosterone	22.06	28
FANCC	2176	Muscular Atrophy	MESH:D009133		Arsenic Trioxide|Cisplatin|Dietary Fats|Melphalan|Resveratrol|Testosterone	22.06	11
IDH3A	3419	Muscular Atrophy	MESH:D009133		Clofibrate|Cocaine|Dexamethasone|Dietary Fats|Resveratrol|Testosterone|Zidovudine	22.06	30
MAT2B	27430	Muscular Atrophy	MESH:D009133		Air Pollutants, Occupational|Amiodarone|Arsenic Trioxide|Cisplatin|Resveratrol|Tetracycline	22.06	9
NTSR1	4923	Muscular Atrophy	MESH:D009133		Amiodarone|Arsenic Trioxide|Dietary Fats|Nicotine|Testosterone|Tetracycline	22.06	8
TFB1M	51106	Muscular Atrophy	MESH:D009133		Amiodarone|Cisplatin|Dietary Fats|Quercetin|Resveratrol|triptolide	22.06	8
AKR1A1	10327	Muscular Atrophy	MESH:D009133		Amiodarone|Arsenic Trioxide|Cisplatin|Clofibrate|Dexamethasone|Dietary Fats|Nicotine	22.05	28
DMXL2	23312	Muscular Atrophy	MESH:D009133		Air Pollutants, Occupational|Cisplatin|Dietary Fats|Quercetin|Resveratrol|Testosterone	22.05	10
KCNA5	3741	Muscular Atrophy	MESH:D009133		Amiodarone|Cisplatin|Dexamethasone|Dietary Fats|Resveratrol|Vincristine	22.05	32
NDUFA3	4696	Muscular Atrophy	MESH:D009133		Clofibrate|Dexamethasone|Quercetin|Resveratrol|Testosterone|Vitamin E	22.05	28
NEDD4L	23327	Muscular Atrophy	MESH:D009133		Cisplatin|Clofibrate|Cocaine|Dexamethasone|Dietary Fats|Quercetin|Resveratrol	22.05	29
NMU	10874	Muscular Atrophy	MESH:D009133		Cisplatin|Dexamethasone|Dietary Fats|Irinotecan|Resveratrol|Testosterone	22.05	29
NUCB1	4924	Muscular Atrophy	MESH:D009133		Cisplatin|Clofibrate|Dietary Fats|Quercetin|Resveratrol|Testosterone	22.05	10
UTP20	27340	Muscular Atrophy	MESH:D009133		Cisplatin|Clofibrate|Dexamethasone|Quercetin|Resveratrol|Vitamin E	22.05	29
IFI27L1	122509	Muscular Atrophy	MESH:D009133		Cisplatin|Clofibrate|Dietary Fats|Quercetin|Resveratrol	22.04	7
PLIN2	123	Muscular Atrophy	MESH:D009133		Arsenic Trioxide|Cisplatin|Clofibrate|Deferoxamine|Dexamethasone|Dietary Fats|Nicotine|Resveratrol	22.04	31
PTK2B	2185	Muscular Atrophy	MESH:D009133		Arsenic Trioxide|Cocaine|Colchicine|Dexamethasone|Dietary Fats|Resveratrol|Vincristine	22.02	32
AHCY	191	Muscular Atrophy	MESH:D009133		Arsenic Trioxide|Cisplatin|Clofibrate|Dexamethasone|Dietary Fats|Resveratrol|triptolide	22.01	30
TMPO	7112	Muscular Atrophy	MESH:D009133		Arsenic Trioxide|Cisplatin|Cocaine|Dietary Fats|Quercetin|Resveratrol|Testosterone	22.01	11
GJA5	2702	Muscular Atrophy	MESH:D009133		Amiodarone|Arsenic Trioxide|Chloroquine|Cocaine|Dexamethasone|Quercetin	22.00	27
PILRA	29992	Muscular Atrophy	MESH:D009133		Arsenic Trioxide|Cisplatin|Dexamethasone|Prednisolone|Rifampin|Vincristine	22.00	34
COQ3	51805	Muscular Atrophy	MESH:D009133		Amiodarone|Cisplatin|Clofibrate|Dietary Fats|Quercetin|Testosterone	21.99	8
EZH1	2145	Muscular Atrophy	MESH:D009133		Amiodarone|Cisplatin|Dexamethasone|Resveratrol|Tetracycline|Vitamin E	21.99	29
MEGF6	1953	Muscular Atrophy	MESH:D009133		Arsenic Trioxide|Cisplatin|Clofibrate|Dexamethasone|Quercetin|Testosterone	21.99	27
NME7	29922	Muscular Atrophy	MESH:D009133		Amiodarone|Cisplatin|Cocaine|Dexamethasone|Quercetin|Tetracycline	21.99	27
PTBP2	58155	Muscular Atrophy	MESH:D009133		Cisplatin|Dexamethasone|Mifepristone|Nicotine|Quercetin|Testosterone	21.99	26
SLC27A3	11000	Muscular Atrophy	MESH:D009133		Amiodarone|Cisplatin|Dexamethasone|Resveratrol|Rifampin|Tetracycline	21.99	29
SLC44A4	80736	Muscular Atrophy	MESH:D009133		Amiodarone|Deferoxamine|Dexamethasone|Dietary Fats|Resveratrol|Testosterone	21.99	28
SNRPF	6636	Muscular Atrophy	MESH:D009133		Arsenic Trioxide|Cisplatin|Dexamethasone|Irinotecan|Resveratrol|Testosterone	21.99	29
AK4	205	Muscular Atrophy	MESH:D009133		Amiodarone|Cisplatin|Clofibrate|Dexamethasone|Dietary Fats|Quercetin|Tetracycline	21.98	27
GLUL	2752	Muscular Atrophy	MESH:D009133		Arsenic Trioxide|Chloroquine|Cisplatin|Clofibrate|Dexamethasone|Dietary Fats|Quercetin|Resveratrol	21.98	31
MITF	4286	Muscular Atrophy	MESH:D009133		Amiodarone|Ciprofloxacin|Cisplatin|Melphalan|Quercetin|Resveratrol|Taurine	21.98	10
PLCD3	113026	Muscular Atrophy	MESH:D009133		Cisplatin|Dexamethasone|Dietary Fats|Quercetin|Resveratrol|Testosterone	21.98	28
RNF13	11342	Muscular Atrophy	MESH:D009133		Arsenic Trioxide|Clofibrate|Dexamethasone|Dietary Fats|Resveratrol|Testosterone	21.98	28
SIRT4	23409	Muscular Atrophy	MESH:D009133		Amiodarone|Cisplatin|Clofibrate|Dexamethasone|Dietary Fats|Resveratrol	21.98	29
TTK	7272	Muscular Atrophy	MESH:D009133		Cisplatin|Clofibrate|Irinotecan|Quercetin|Resveratrol|Testosterone|triptolide	21.98	12
RBP1	5947	Muscular Atrophy	MESH:D009133		Arsenic Trioxide|Cisplatin|Clofibrate|Dexamethasone|Dietary Fats|Quercetin|Vitamin E	21.97	27
ZEB2	9839	Muscular Atrophy	MESH:D009133		Air Pollutants, Occupational|Cisplatin|Dexamethasone|Dietary Fats|Quercetin|Resveratrol|Testosterone	21.97	29
AXIN2	8313	Muscular Atrophy	MESH:D009133		Air Pollutants, Occupational|Arsenic Trioxide|Dexamethasone|Mifepristone|Quercetin|Resveratrol|Simvastatin	21.94	28
COX4I1	1327	Muscular Atrophy	MESH:D009133		Amiodarone|Arsenic Trioxide|Chloroquine|Clofibrate|Deferoxamine|Dietary Fats|Resveratrol	21.94	10
CXCL3	2921	Muscular Atrophy	MESH:D009133		Botulinum Toxins, Type A|Cisplatin|Dexamethasone|Methylprednisolone|Prednisolone|Resveratrol|Testosterone	21.94	37
KLF10	7071	Muscular Atrophy	MESH:D009133		Amiodarone|Chromium|Cisplatin|Clofibrate|Dietary Fats|Nicotine|Simvastatin	21.94	8
NEK2	4751	Muscular Atrophy	MESH:D009133		Cisplatin|Dietary Fats|Irinotecan|Quercetin|Resveratrol|Testosterone|Vitamin E	21.94	11
ARID2	196528	Muscular Atrophy	MESH:D009133		Cisplatin|Dexamethasone|Dietary Fats|Irinotecan|Quercetin|Vincristine	21.93	29
CFTR	1080	Muscular Atrophy	MESH:D009133		Clofibrate|Hydrocortisone|Irinotecan|Mifepristone|Quercetin|Resveratrol|Simvastatin|Testosterone	21.93	14
KRAS	3845	Muscular Atrophy	MESH:D009133		Cisplatin|Clofibrate|Colchicine|Quercetin|Resveratrol|Simvastatin|triptolide|Zidovudine	21.93	12
RAD17	5884	Muscular Atrophy	MESH:D009133		Amiodarone|Arsenic Trioxide|Dexamethasone|Resveratrol|Testosterone|Tetracycline	21.93	28
CLCN5	1184	Muscular Atrophy	MESH:D009133		Amiodarone|Dexamethasone|Dietary Fats|Quercetin|Resveratrol|Testosterone	21.92	27
CLYBL	171425	Muscular Atrophy	MESH:D009133		Cisplatin|Cocaine|Dexamethasone|Quercetin|Resveratrol|Testosterone	21.92	29
GALNT16	57452	Muscular Atrophy	MESH:D009133		Cisplatin|Cocaine|Dexamethasone|Dietary Fats|Resveratrol|Testosterone	21.92	29
KIF21A	55605	Muscular Atrophy	MESH:D009133		Cisplatin|Dexamethasone|Dietary Fats|Quercetin|Testosterone|triptolide	21.92	26
OSBPL8	114882	Muscular Atrophy	MESH:D009133		Arsenic Trioxide|Cisplatin|Dexamethasone|Dietary Fats|Quercetin|Tetracycline	21.92	26
RAB3D	9545	Muscular Atrophy	MESH:D009133		Cisplatin|Clofibrate|Dexamethasone|Dietary Fats|Resveratrol|Testosterone	21.92	29
THYN1	29087	Muscular Atrophy	MESH:D009133		Arsenic Trioxide|Cisplatin|Dexamethasone|Dietary Fats|Quercetin|Vitamin E	21.92	26
CHRM3	1131	Muscular Atrophy	MESH:D009133		Arsenic Trioxide|Cocaine|Pancuronium|Quercetin|Resveratrol|Testosterone|Vecuronium Bromide	21.91	17
ZNF562	54811	Muscular Atrophy	MESH:D009133		Cisplatin|Dexamethasone|Resveratrol|Testosterone|Vitamin E	21.91	28
GNMT	27232	Muscular Atrophy	MESH:D009133		Cisplatin|Clofibrate|Dexamethasone|Dietary Fats|Quercetin|Testosterone|triptolide	21.90	27
HDC	3067	Muscular Atrophy	MESH:D009133		Air Pollutants, Occupational|Amiodarone|Clofibrate|Cocaine|Dexamethasone|Dietary Fats|Quercetin	21.90	26
MUC5AC	4586	Muscular Atrophy	MESH:D009133		Air Pollutants, Occupational|Deferoxamine|Dietary Fats|Methylprednisolone|Quercetin|Resveratrol|Simvastatin	21.90	11
TUBB6	84617	Muscular Atrophy	MESH:D009133		Cisplatin|Clofibrate|Dietary Fats|Quercetin|Resveratrol|Testosterone|triptolide	21.90	11
EIF2B4	8890	Muscular Atrophy	MESH:D009133		Amiodarone|Clofibrate|Nicotine|Resveratrol|Tetracycline|triptolide	21.87	8
TGOLN2	10618	Muscular Atrophy	MESH:D009133		Amiodarone|Arsenic Trioxide|Chloroquine|Clofibrate|Quercetin|Vitamin E	21.87	7
TOR1A	1861	Muscular Atrophy	MESH:D009133		Air Pollutants, Occupational|Cisplatin|Colchicine|Dietary Fats|Resveratrol|Vitamin E	21.87	9
CLCN4	1183	Muscular Atrophy	MESH:D009133		Air Pollutants, Occupational|Amiodarone|Cisplatin|Clofibrate|Dexamethasone|Testosterone	21.86	27
EMX2	2018	Muscular Atrophy	MESH:D009133		Cisplatin|Dexamethasone|Dietary Fats|Hydrocortisone|Melphalan|Resveratrol	21.86	29
GPLD1	2822	Muscular Atrophy	MESH:D009133		Amiodarone|Cisplatin|Clofibrate|Dietary Fats|Resveratrol|Testosterone	21.86	11
HLA-A	3105	Muscular Atrophy	MESH:D009133		Arsenic Trioxide|Cisplatin|Dexamethasone|Dietary Fats|Resveratrol|Zidovudine	21.86	30
IRX3	79191	Muscular Atrophy	MESH:D009133		Cisplatin|Dietary Fats|Nicotine|Quercetin|Resveratrol|Testosterone	21.86	10
MT1M	4499	Muscular Atrophy	MESH:D009133		Amiodarone|Arsenic Trioxide|Cisplatin|Dexamethasone|Quercetin|triptolide	21.86	27
SCT	6343	Muscular Atrophy	MESH:D009133		Arsenic Trioxide|Cisplatin|Clofibrate|Colchicine|Resveratrol|Testosterone	21.86	11
GSTA4	2941	Muscular Atrophy	MESH:D009133		Cisplatin|Clofibrate|Dexamethasone|Dietary Fats|Irinotecan|Nicotine|Quercetin|Resveratrol	21.85	30
AKR7A3	22977	Muscular Atrophy	MESH:D009133		Amiodarone|Arsenic Trioxide|Cisplatin|Clofibrate|Cocaine|Dietary Fats|Quercetin	21.82	7
MSH2	4436	Muscular Atrophy	MESH:D009133		Air Pollutants, Occupational|Arsenic Trioxide|Cisplatin|Clofibrate|Irinotecan|Quercetin|Resveratrol	21.82	10
NDC80	10403	Muscular Atrophy	MESH:D009133		Arsenic Trioxide|Cisplatin|Dexamethasone|Dietary Fats|Quercetin|Resveratrol|Testosterone	21.82	29
AADAC	13	Muscular Atrophy	MESH:D009133		Cocaine|Deferoxamine|Dexamethasone|Rifampin|Tetracycline|triptolide	21.81	26
CSNK2B	1460	Muscular Atrophy	MESH:D009133		Air Pollutants, Occupational|Amiodarone|Cisplatin|Clofibrate|Quercetin|Vitamin E	21.80	7
ERC1	23085	Muscular Atrophy	MESH:D009133		2,5-hexanedione|Arsenic Trioxide|Cisplatin|Clofibrate|Dietary Fats|Irinotecan	21.80	7
HES5	388585	Muscular Atrophy	MESH:D009133		Arsenic Trioxide|Clofibrate|Dietary Fats|Hydrocortisone|Resveratrol|Simvastatin	21.80	9
MIR22	407004	Muscular Atrophy	MESH:D009133		2,5-hexanedione|Cisplatin|Quercetin|Resveratrol|Rifampin|Testosterone	21.80	11
PITPNA	5306	Muscular Atrophy	MESH:D009133		Cisplatin|Cocaine|Dietary Fats|Testosterone|Tetracycline|Vitamin E	21.80	9
PLPP1	8611	Muscular Atrophy	MESH:D009133		Arsenic Trioxide|Cocaine|Dexamethasone|Irinotecan|Testosterone|triptolide	21.80	26
SAMD9	54809	Muscular Atrophy	MESH:D009133		Air Pollutants, Occupational|Cisplatin|Dexamethasone|Irinotecan|Quercetin|Testosterone	21.80	27
USP36	57602	Muscular Atrophy	MESH:D009133		Air Pollutants, Occupational|Cisplatin|Dietary Fats|Melphalan|Resveratrol|triptolide	21.80	9
DDIAS	220042	Muscular Atrophy	MESH:D009133		Cisplatin|Dietary Fats|Quercetin|Resveratrol|Testosterone|triptolide	21.79	10
FOXA3	3171	Muscular Atrophy	MESH:D009133		Amiodarone|Cisplatin|Clofibrate|Dietary Fats|Quercetin|Resveratrol	21.79	8
NDUFS8	4728	Muscular Atrophy	MESH:D009133		Arsenic Trioxide|Cisplatin|Clofibrate|Dietary Fats|Resveratrol|triptolide	21.79	9
SLC4A11	83959	Muscular Atrophy	MESH:D009133		Cisplatin|Dexamethasone|Dietary Fats|Quercetin|Resveratrol|Testosterone	21.79	28
DLG4	1742	Muscular Atrophy	MESH:D009133		Amiodarone|Cisplatin|Cocaine|Dexamethasone|Dietary Fats|Nicotine|Resveratrol	21.78	30
ITGB4	3691	Muscular Atrophy	MESH:D009133		Arsenic Trioxide|Cisplatin|Dexamethasone|Dietary Fats|Simvastatin|Testosterone|Vitamin B 12	21.78	28
MUC1	4582	Muscular Atrophy	MESH:D009133		Air Pollutants, Occupational|Chloroquine|Cisplatin|Dexamethasone|Mifepristone|Quercetin|Resveratrol	21.78	30
HRH1	3269	Muscular Atrophy	MESH:D009133		Bupivacaine|Cisplatin|Dexamethasone|Dietary Fats|Quercetin|Resveratrol|Rifampin	21.75	29
KYNU	8942	Muscular Atrophy	MESH:D009133		Arsenic Trioxide|Cisplatin|Dietary Fats|Resveratrol|Vincristine|Vitamin B 12|Zidovudine	21.75	14
SEPTIN8	23176	Muscular Atrophy	MESH:D009133		2,5-hexanedione|Cisplatin|Cocaine|Nicotine|Rifampin|Vitamin E	21.75	7
TTR	7276	Muscular Atrophy	MESH:D009133		Cisplatin|Clofibrate|Dexamethasone|Dietary Fats|Hydrocortisone|Quercetin|Resveratrol|Tetracycline	21.75	30
XRCC4	7518	Muscular Atrophy	MESH:D009133		Arsenic Trioxide|Cisplatin|Dexamethasone|Irinotecan|Rifampin|Taurine	21.75	26
IRF2	3660	Muscular Atrophy	MESH:D009133		Air Pollutants, Occupational|Cisplatin|Clofibrate|Dexamethasone|Melphalan|Zidovudine	21.74	28
TPM4	7171	Muscular Atrophy	MESH:D009133		Arsenic Trioxide|Cisplatin|Dexamethasone|Dietary Fats|Quercetin|Resveratrol|Vincristine	21.74	32
UPP1	7378	Muscular Atrophy	MESH:D009133		Arsenic Trioxide|Cisplatin|Dexamethasone|Dietary Fats|Nicotine|Resveratrol|triptolide	21.74	30
ESYT1	23344	Muscular Atrophy	MESH:D009133		Air Pollutants, Occupational|Arsenic Trioxide|Clofibrate|Dexamethasone|Dietary Fats|Testosterone	21.73	26
GSTO2	119391	Muscular Atrophy	MESH:D009133		Amiodarone|Arsenic Trioxide|Cisplatin|Dexamethasone|Dietary Fats|Quercetin	21.73	26
MMP16	4325	Muscular Atrophy	MESH:D009133		Arsenic Trioxide|Cisplatin|Dexamethasone|Mifepristone|Resveratrol|Testosterone	21.73	28
NPPC	4880	Muscular Atrophy	MESH:D009133		Chloroquine|Cisplatin|Cocaine|Dexamethasone|Resveratrol|Testosterone	21.73	30
SUZ12	23512	Muscular Atrophy	MESH:D009133		Cisplatin|Dexamethasone|Resveratrol|Testosterone|Vincristine|Vitamin E	21.73	32
UBAP2L	9898	Muscular Atrophy	MESH:D009133		Arsenic Trioxide|Clofibrate|Dexamethasone|Dietary Fats|Quercetin|Vitamin E	21.73	25
SERPINH1	871	Muscular Atrophy	MESH:D009133		Arsenic Trioxide|Cisplatin|Clofibrate|Dietary Fats|Nicotine|Resveratrol|Vitamin B 12	21.71	10
AHNAK	79026	Muscular Atrophy	MESH:D009133		Amiodarone|Cisplatin|Dexamethasone|Quercetin|Resveratrol|Testosterone|Vitamin E	21.70	30
MYOG	4656	Muscular Atrophy	MESH:D009133		Bupivacaine|Chromium|Dexamethasone|IBS008738|Resveratrol|Testosterone	21.70	27
CLPX	10845	Muscular Atrophy	MESH:D009133		Air Pollutants, Occupational|Amiodarone|Clofibrate|Quercetin|Resveratrol|triptolide	21.68	8
METTL3	56339	Muscular Atrophy	MESH:D009133		Air Pollutants, Occupational|Arsenic Trioxide|Clofibrate|Nicotine|Testosterone|Vincristine	21.68	11
PRELP	5549	Muscular Atrophy	MESH:D009133		Arsenic Trioxide|Dexamethasone|Dietary Fats|Methylprednisolone|Prednisolone|Vitamin E	21.68	33
CELA1	1990	Muscular Atrophy	MESH:D009133		Air Pollutants, Occupational|Arsenic Trioxide|Clofibrate|Dexamethasone|Dietary Fats|Testosterone	21.67	26
LAMC2	3918	Muscular Atrophy	MESH:D009133		Arsenic Trioxide|Cisplatin|Dexamethasone|Dietary Fats|Mifepristone|Testosterone|Zidovudine	21.67	28
MYO5C	55930	Muscular Atrophy	MESH:D009133		Arsenic Trioxide|Cisplatin|Dexamethasone|Dietary Fats|Quercetin|triptolide	21.67	26
OBSL1	23363	Muscular Atrophy	MESH:D009133		Arsenic Trioxide|Cisplatin|Cocaine|Dexamethasone|Resveratrol|Rifampin	21.67	29
PLOD3	8985	Muscular Atrophy	MESH:D009133		Clofibrate|Dietary Fats|Nicotine|Quercetin|Resveratrol|Simvastatin	21.67	7
RBM25	58517	Muscular Atrophy	MESH:D009133		Cisplatin|Dexamethasone|Nicotine|Resveratrol|Vincristine|Vitamin E	21.67	32
SEC63	11231	Muscular Atrophy	MESH:D009133		Clofibrate|Dexamethasone|Dietary Fats|Resveratrol|Testosterone|Vitamin E	21.67	28
SERINC3	10955	Muscular Atrophy	MESH:D009133		Amiodarone|Clofibrate|Dexamethasone|Nicotine|Testosterone|Vitamin E	21.67	26
TNFRSF14	8764	Muscular Atrophy	MESH:D009133		Arsenic Trioxide|Cisplatin|Cocaine|Irinotecan|Quercetin|Testosterone	21.67	9
VCAN	1462	Muscular Atrophy	MESH:D009133		Amiodarone|Cisplatin|Dexamethasone|Dietary Fats|Nicotine|Testosterone|triptolide	21.67	28
CASP8AP2	9994	Muscular Atrophy	MESH:D009133		Arsenic Trioxide|Cisplatin|Dexamethasone|Dietary Fats|Quercetin|Resveratrol	21.66	28
NUDT1	4521	Muscular Atrophy	MESH:D009133		Cisplatin|Clofibrate|Dexamethasone|Quercetin|Resveratrol|Testosterone	21.66	29
CYP2B6	1555	Muscular Atrophy	MESH:D009133		Amiodarone|Clofibrate|Dapsone|Dexamethasone|Mifepristone|Nicotine|Rifampin|Simvastatin|Testosterone	21.65	28
CFD	1675	Muscular Atrophy	MESH:D009133		Arsenic Trioxide|Cisplatin|Dexamethasone|Dietary Fats|Mifepristone|Resveratrol|Zidovudine	21.63	30
SKP2	6502	Muscular Atrophy	MESH:D009133		Arsenic Trioxide|Cisplatin|Irinotecan|Quercetin|Resveratrol|Testosterone|Vincristine	21.63	15
SLCO4C1	353189	Muscular Atrophy	MESH:D009133		Air Pollutants, Occupational|Amiodarone|Dexamethasone|Quercetin|Rifampin|Vincristine	21.62	29
JCHAIN	3512	Muscular Atrophy	MESH:D009133		Air Pollutants, Occupational|Dexamethasone|Dietary Fats|Irinotecan|Testosterone|Vincristine	21.61	29
LACTB2	51110	Muscular Atrophy	MESH:D009133		Air Pollutants, Occupational|Clofibrate|Dietary Fats|Quercetin|Resveratrol|Vincristine	21.61	10
DROSHA	29102	Muscular Atrophy	MESH:D009133		Cisplatin|Cocaine|Dexamethasone|Dietary Fats|Quercetin|Resveratrol	21.60	28
HSD3B7	80270	Muscular Atrophy	MESH:D009133		Cisplatin|Clofibrate|Dexamethasone|Dietary Fats|Resveratrol|Tetracycline	21.60	29
KLK3	354	Muscular Atrophy	MESH:D009133		Arsenic Trioxide|Cisplatin|Hydrocortisone|Mifepristone|Quercetin|Resveratrol|Testosterone	21.60	14
SIPA1L1	26037	Muscular Atrophy	MESH:D009133		Cisplatin|Cocaine|Dexamethasone|Dietary Fats|Quercetin|Testosterone	21.60	26
TRAM1	23471	Muscular Atrophy	MESH:D009133		Cisplatin|Clofibrate|Dexamethasone|Dietary Fats|Resveratrol|triptolide	21.60	29
TSHZ1	10194	Muscular Atrophy	MESH:D009133		Cisplatin|Dietary Fats|Quercetin|Resveratrol|Testosterone|Vincristine	21.60	13
BCL3	602	Muscular Atrophy	MESH:D009133		Air Pollutants, Occupational|Amiodarone|Arsenic Trioxide|Cisplatin|Dexamethasone|Resveratrol|Testosterone	21.59	30
RBP4	5950	Muscular Atrophy	MESH:D009133		Cisplatin|Dexamethasone|Dietary Fats|Mifepristone|Quercetin|Resveratrol|triptolide	21.59	28
SLC6A6	6533	Muscular Atrophy	MESH:D009133		Amiodarone|Cisplatin|Clofibrate|Dexamethasone|Resveratrol|Taurine|Testosterone	21.59	29
TAP1	6890	Muscular Atrophy	MESH:D009133		Arsenic Trioxide|Cisplatin|Quercetin|Resveratrol|Testosterone|triptolide|Vincristine	21.59	15
HSPA4	3308	Muscular Atrophy	MESH:D009133		Arsenic Trioxide|Clofibrate|Dietary Fats|Quercetin|Resveratrol|Simvastatin|Vitamin E	21.56	8
NUSAP1	51203	Muscular Atrophy	MESH:D009133		Arsenic Trioxide|Cisplatin|Dietary Fats|Irinotecan|Quercetin|Resveratrol|Testosterone	21.56	11
ACOT9	23597	Muscular Atrophy	MESH:D009133		Arsenic Trioxide|Clofibrate|Dietary Fats|Resveratrol|Testosterone|triptolide	21.55	10
ACOT13	55856	Muscular Atrophy	MESH:D009133		Cisplatin|Clofibrate|Dietary Fats|Nicotine|Quercetin|Resveratrol	21.54	8
C2CD2	25966	Muscular Atrophy	MESH:D009133		Amiodarone|Clofibrate|Dexamethasone|Dietary Fats|Quercetin|Resveratrol	21.54	27
MAG	4099	Muscular Atrophy	MESH:D009133		Amiodarone|Dexamethasone|Dietary Fats|Resveratrol|Testosterone|Tetracycline	21.54	28
SSX2IP	117178	Muscular Atrophy	MESH:D009133		Amiodarone|Cisplatin|Clofibrate|Dietary Fats|Resveratrol|Vitamin E	21.54	9
ANXA4	307	Muscular Atrophy	MESH:D009133		Air Pollutants, Occupational|Amiodarone|Cisplatin|Dexamethasone|Dietary Fats|Quercetin|Resveratrol	21.52	29
EMP1	2012	Muscular Atrophy	MESH:D009133		Air Pollutants, Occupational|Cisplatin|Dexamethasone|Dietary Fats|Nicotine|Quercetin|Testosterone	21.52	27
KLK2	3817	Muscular Atrophy	MESH:D009133		Arsenic Trioxide|Cisplatin|Quercetin|Resveratrol|Testosterone	21.52	10
TNFRSF9	3604	Muscular Atrophy	MESH:D009133		Arsenic Trioxide|Cisplatin|Dexamethasone|Dietary Fats|Quercetin|Resveratrol|Vincristine	21.52	32
HERC6	55008	Muscular Atrophy	MESH:D009133		Dietary Fats|Methylprednisolone|Prednisolone|Testosterone|triptolide|Zidovudine	21.50	15
TYRP1	7306	Muscular Atrophy	MESH:D009133		Arsenic Trioxide|Cocaine|Quercetin|Resveratrol|Taurine|Zidovudine	21.50	9
COMT	1312	Muscular Atrophy	MESH:D009133		Cisplatin|Dexamethasone|Dietary Fats|Quercetin|Resveratrol|Testosterone|triptolide|Zidovudine	21.49	31
PLEKHA2	59339	Muscular Atrophy	MESH:D009133		Cisplatin|Dietary Fats|Melphalan|Quercetin|Testosterone|Vincristine	21.49	11
SLC37A2	219855	Muscular Atrophy	MESH:D009133		Air Pollutants, Occupational|Dexamethasone|Nicotine|Quercetin|Testosterone|Zidovudine	21.49	27
SPAG1	6674	Muscular Atrophy	MESH:D009133		Amiodarone|Cisplatin|Mifepristone|Quercetin|Resveratrol|Testosterone	21.49	12
TFAP2C	7022	Muscular Atrophy	MESH:D009133		Amiodarone|Arsenic Trioxide|Chromium|Cisplatin|Clofibrate|Resveratrol	21.49	9
ABHD6	57406	Muscular Atrophy	MESH:D009133		Cisplatin|Clofibrate|Dietary Fats|Quercetin|Resveratrol|Testosterone	21.48	10
ASPM	259266	Muscular Atrophy	MESH:D009133		Arsenic Trioxide|Cisplatin|Nicotine|Quercetin|Resveratrol|Testosterone|Vincristine	21.48	15
SELPLG	6404	Muscular Atrophy	MESH:D009133		Air Pollutants, Occupational|Arsenic Trioxide|Cisplatin|Clofibrate|Dietary Fats|Testosterone	21.48	9
TKT	7086	Muscular Atrophy	MESH:D009133		Arsenic Trioxide|Cisplatin|Cocaine|Dietary Fats|Quercetin|Resveratrol|Vitamin E	21.48	9
ZFAND5	7763	Muscular Atrophy	MESH:D009133		Arsenic Trioxide|Clofibrate|Dexamethasone|Dietary Fats|Resveratrol|Vitamin E	21.48	28
RXRA	6256	Muscular Atrophy	MESH:D009133		Arsenic Trioxide|Cisplatin|Clofibrate|Dexamethasone|Dietary Fats|Resveratrol|Rifampin|Testosterone	21.47	31
RORC	6097	Muscular Atrophy	MESH:D009133		Arsenic Trioxide|Clofibrate|Dexamethasone|Dietary Fats|Simvastatin|Testosterone|triptolide	21.45	27
GRN	2896	Muscular Atrophy	MESH:D009133		Arsenic Trioxide|Cisplatin|Clofibrate|Dexamethasone|Dietary Fats|Resveratrol|Vitamin E	21.44	30
ATP6V0D1	9114	Muscular Atrophy	MESH:D009133		Arsenic Trioxide|Clofibrate|Dexamethasone|Rifampin|triptolide|Vitamin E	21.43	26
CD28	940	Muscular Atrophy	MESH:D009133		Air Pollutants, Occupational|Arsenic Trioxide|Dexamethasone|Dietary Fats|Mifepristone|Resveratrol	21.43	27
CDC42BPA	8476	Muscular Atrophy	MESH:D009133		Arsenic Trioxide|Dexamethasone|Dietary Fats|Irinotecan|Resveratrol|Vitamin E	21.43	28
SMAD5	4090	Muscular Atrophy	MESH:D009133		Cocaine|Dexamethasone|Quercetin|Resveratrol|Simvastatin|Vitamin E	21.43	28
TMEM222	84065	Muscular Atrophy	MESH:D009133		Cisplatin|Nicotine|Quercetin|triptolide|Vitamin E	21.43	6
TRAFD1	10906	Muscular Atrophy	MESH:D009133		Amiodarone|Cisplatin|Clofibrate|Dexamethasone|Tetracycline|Vitamin E	21.43	27
CADPS2	93664	Muscular Atrophy	MESH:D009133		Amiodarone|Cisplatin|Clofibrate|Dietary Fats|Quercetin|Testosterone	21.42	8
ELF1	1997	Muscular Atrophy	MESH:D009133		Arsenic Trioxide|Cisplatin|Clofibrate|Dietary Fats|Testosterone|Vitamin E	21.42	9
LPGAT1	9926	Muscular Atrophy	MESH:D009133		Amiodarone|Cisplatin|Dexamethasone|Dietary Fats|Quercetin|Resveratrol	21.42	28
MIRLET7E	406887	Muscular Atrophy	MESH:D009133		Cisplatin|Nicotine|Quercetin|Resveratrol|Rifampin	21.42	8
MLPH	79083	Muscular Atrophy	MESH:D009133		Cisplatin|Dexamethasone|Dietary Fats|Nicotine|Quercetin|Resveratrol	21.42	28
NDE1	54820	Muscular Atrophy	MESH:D009133		Cisplatin|Clofibrate|Dexamethasone|Resveratrol|Testosterone|Vincristine	21.42	32
SUSD2	56241	Muscular Atrophy	MESH:D009133		Cisplatin|Dexamethasone|Dietary Fats|Resveratrol|Testosterone|triptolide	21.42	29
TMCC3	57458	Muscular Atrophy	MESH:D009133		Cisplatin|Dexamethasone|Dietary Fats|Nicotine|Testosterone|Vincristine	21.42	30
AKAP12	9590	Muscular Atrophy	MESH:D009133		Arsenic Trioxide|Cisplatin|Clofibrate|Dexamethasone|Dietary Fats|Quercetin|Testosterone	21.41	27
DKK1	22943	Muscular Atrophy	MESH:D009133		Arsenic Trioxide|Cisplatin|Clofibrate|Dexamethasone|Mifepristone|Quercetin|Simvastatin	21.41	27
TMPRSS9	360200	Muscular Atrophy	MESH:D009133		Amiodarone|Clofibrate|Dexamethasone|Dietary Fats|Resveratrol	21.41	27
HSD17B1	3292	Muscular Atrophy	MESH:D009133		Dexamethasone|Nicotine|Quercetin|Resveratrol|Taurine|Testosterone|Tetracycline	21.38	28
FLRT2	23768	Muscular Atrophy	MESH:D009133		Cisplatin|Dexamethasone|Mifepristone|Nicotine|Resveratrol|Testosterone	21.37	28
HSPA12A	259217	Muscular Atrophy	MESH:D009133		Bupivacaine|Cisplatin|Dexamethasone|Dietary Fats|Quercetin|Resveratrol	21.37	28
TMBIM1	64114	Muscular Atrophy	MESH:D009133		Amiodarone|Arsenic Trioxide|Clofibrate|Dexamethasone|Resveratrol|Vitamin E	21.37	28
ERMP1	79956	Muscular Atrophy	MESH:D009133		Cisplatin|Clofibrate|Dexamethasone|Dietary Fats|Resveratrol|triptolide	21.36	29
N4BP2L1	90634	Muscular Atrophy	MESH:D009133		Arsenic Trioxide|Cisplatin|Clofibrate|Dietary Fats|Quercetin|Testosterone	21.36	8
PPID	5481	Muscular Atrophy	MESH:D009133		Cisplatin|Cocaine|Dexamethasone|Quercetin|Resveratrol|triptolide	21.36	29
RAB8B	51762	Muscular Atrophy	MESH:D009133		Cisplatin|Dietary Fats|Quercetin|Resveratrol|Testosterone|Vincristine	21.36	13
SLC43A1	8501	Muscular Atrophy	MESH:D009133		Arsenic Trioxide|Cisplatin|Dexamethasone|Dietary Fats|Mifepristone|Testosterone	21.36	26
TMTC2	160335	Muscular Atrophy	MESH:D009133		Amiodarone|Arsenic Trioxide|Cisplatin|Dexamethasone|Dietary Fats|Resveratrol	21.36	29
[truncated: 26,391 more rows]
